# Supplementary material for: The brlA Gene Deletion Reveals That Patulin Biosynthesis Is Not Related to Conidiation in Penicillium expansum
Source: Int J Mol Sci. 2020 Sep 11;21(18):6660. doi: 10.3390/ijms21186660 (PMC7555563; doi:10.3390/ijms21186660)
Supplement: Supplementary file 1 [file ijms-21-06660-s001.zip]

Archive with 3 entries (2 files):
- Supplementary Materials/
- Supplementary Materials/ijms-909423 Supp. Materials.pdf
- Supplementary Materials/Table S9_DEGs.xlsx
