# Supplementary material for: The brlA Gene Deletion Reveals That Patulin Biosynthesis Is Not Related to Conidiation in Penicillium expansum
Source: Int J Mol Sci. 2020 Sep 11;21(18):6660. doi: 10.3390/ijms21186660 (PMC7555563; doi:10.3390/ijms21186660)
Supplement: Supplementary file 1 [file ijms-21-06660-s001.zip › Supplementary Materials/Table S9_DEGs.xlsx]

## Sheet: Table_DEG
Sequence	ProbeName	GeneName	SystematicName	Description	Amean	logFC_BrlA-WT	P.value_BrlA-WT	adj.P.Val_BrlA-WT	q.value_BrlA-WT
TATATTCTCGCCATCTTGGGTCTACTGCCTTACCGATGAGCAATTGGAACATATAGCAGG	CUST_10666_PI437012962	PEXP_098000	KGO38852	Dynamin	12.2026	2.45231	2.24e-10	4.5e-09	6.41e-10
TGTCTGCTTATGAGGCTCTCAAGAAGAACGACAATGACGAAGAAAACGGGTACCTCTCAA	CUST_8399_PI437012962	PEXP_010210	KGO48972	hypothetical protein	9.22471	1.15861	1.61e-08	1.53e-07	2.18e-08
AGTATGGAAGCTACTACTATCTCTTTTACTCTGCCGGCATCTGTTGTGGCTATGACACAT	CUST_9832_PI437012962	PEXP_023340	KGO42463	Glycoside hydrolase, family 43	9.60407	-1.70173	1.34e-06	5.96e-06	8.48e-07
CTTCAGCAATTTTCAAACATATACGCAGCCGCTCAGCCAGAGAACTATCATACTGTCTTG	CUST_2244_PI437012962	PEXP_106680	KGO41288	hypothetical protein	6.78792	-0.428098	0.000232508	0.00050478	7.19e-05
ACCATTCTGGTCGAGCATCGAGATGGGTGATCTGGATTGCTTTATGAATTGGTCAGAGAT	CUST_10053_PI437012962	PEXP_102340	KGO36214	hypothetical protein	11.0154	0.248285	0.0155439	0.0225119	0.00320434
TGCGGCCAAATCCTCATCAACCAAGGATGTCCGGTTCAAATTCTGGAAGGAACACTTTTA	CUST_2091_PI437012962	PEXP_039220	KGO48058	Riboflavin synthase-like beta-barrel	12.0523	1.25645	1.93e-06	8.09e-06	1.15e-06
GCAACCAAGTTCCACTGATATCAGCTCGATCACTGAGATATCCATGGATGATGTGATGCT	CUST_1463_PI437012962	PEXP_067980	KGO46628	hypothetical protein	4.99209	-0.356441	0.0022109	0.0037926	0.000539837
AAGCGTATGGATGAGCGCATCAACACCAAAGTGGCAAACGTTGAATCCATACTCATCTAG	CUST_3044_PI437012962	PEXP_053660	KGO42414	hypothetical protein	6.23033	-1.87764	8.41e-10	1.34e-08	1.91e-09
TTTAGAGAAGGAGAAGAAGATGAGCCGGATGGCTGTGGAGGGGACGATTACTGTTCTGCG	CUST_10554_PI437012962	PEXP_081520	KGO47353	Protein of unknown function DUF1857	13.0679	-2.97362	6.89e-10	1.13e-08	1.61e-09
GAGGAGCTTATTGAGAGTGTTCAGGTGTACAAGAGGATTGTGGAACACTGTCTTCATGGA	CUST_8747_PI437012962	PEXP_047980	KGO39622	Peptidase M20	6.53389	1.43928	4.14e-10	7.56e-09	1.08e-09
TTGTTCTCAAAGTTTACCCAGTGCCGGTTGGGAAGGATGAATAGTAGGATCCACACATGA	CUST_9630_PI437012962	PEXP_018960	KGO45773	AMP-dependent synthetase/ligase	11.4115	-8.54657	2.9e-11	8.51e-10	1.21e-10
ATCGAAGAATTCAGCAATGTCTACCCCCAAATCAAATTCTACCAGGTGGACGTCGACAAG	CUST_6278_PI437012962	PEXP_109680	KGO38690	Thioredoxin	14.6261	1.0201	0.000354545	0.000737248	0.00010494
AAACGCGTTAGCGGATCTTCAGTCAGGCAACATTAGTGATTCAACCTTTGTGGTCCAGAT	CUST_5735_PI437012962	PEXP_089430	KGO41731	hypothetical protein	9.76515	1.13534	2.17e-07	1.31e-06	1.86e-07
CTCAAATATCATGCATGCCCATGATAAAGGCATGCGAGTCATAGTTGATGACGATGTGGT	CUST_10912_PI437012962	PEXP_007500	KGO36950	CP2 transcription factor	8.04185	-0.265217	0.00942731	0.0141741	0.00201754
ATGCTATGGGTTGGAATTTAGATTCGATCTGCTTCCCAGATTGGAATCCGTCCGGCTTAT	CUST_10950_PI437012962	PEXP_007880	KGO36988	Transcription factor, fungi	9.42246	0.717278	5.96e-05	0.000152053	2.16e-05
GGTGCTCAGAAGAACCTCTTCACTCCCATGTACCTCATGGTCGGCAAGAAGCCTGAGTAA	CUST_2900_PI437012962	PEXP_052220	KGO42270	ERGosterol biosynthesis methyltransferase	12.0348	0.864139	1.29e-05	4.06e-05	5.79e-06
ATTTCATCAATGCCGTGGCTGCGCTATCAATACTATAACATCCATCGCTACGTGGCCATT	CUST_1765_PI437012962	PEXP_034260	KGO40043	hypothetical protein	5.03064	-0.470959	9.95e-05	0.000237504	3.38e-05
TCAGGCTTCAGGGTCAGTCGTACTATTTACATGAACTGGATCGTATAGGAGTGGATCTTC	CUST_2283_PI437012962	PEXP_107070	KGO41327	hypothetical protein	12.188	-0.409873	4.83e-05	0.00012667	1.8e-05
GGGGAGTTCAATGTTGATCATGTACAGCGGTATGAGATGATTGCCAAGAAGATTTGGTGA	CUST_3645_PI437012962	PEXP_084390	KGO41076	Membrane protein,Tapt1/CMV receptor	13.0806	-0.811621	5.07e-07	2.65e-06	3.77e-07
GATAATGTTGATTCTTCTCGGGTTGAGGAGCAGCAAGTATTGTCCAAAACGGAAGCTTGA	CUST_4436_PI437012962	PEXP_046720	KGO39198	Major facilitator superfamily domain, general substrate transporter	8.97155	0.327691	0.0107513	0.0160185	0.00228007
ATTCAGAAGATTTGGTCTAAGGACGGAGTGCTTATTGCTACTTGCATGCAAGAGGGCGTT	CUST_6264_PI437012962	PEXP_109540	KGO38676	Acyl-CoA thioesterase	12.0485	-0.548472	3.37e-06	1.3e-05	1.85e-06
ATGGGTCTCTTCAGTCACCACCACGATAAGCACCACGAGGGCCACGGCCAGCAGCAAGGT	CUST_7914_PI437012962	PEXP_028700	KGO43240	hypothetical protein	8.96607	-2.05093	2.03e-09	2.75e-08	3.91e-09
TCACTGAGTGGGAAATGAAGGAGGATGCTGATCTAGGATGGTACGTGCAAGTTGCAAAAT	CUST_10681_PI437012962	PEXP_005180	KGO36719	hypothetical protein	7.62228	-0.528045	0.000122221	0.000284775	4.05e-05
TGAATTGTTGTTGACAGGCCATACTCGTGGTGTGGTCAACATCTGGAGCAAGAATATTCG	CUST_535_PI437012962	PEXP_060860	KGO45458	Concanavalin A-like lectin/glucanase, subgroup	11.8301	-0.438091	0.000102427	0.000243683	3.47e-05
ACGCCTCCAGGCACGACCTTCTACTATCCTCAACAATCCGGTCCATACTATGGGCAGTGA	CUST_8992_PI437012962	PEXP_003480	KGO37340	hypothetical protein	10.2136	-0.607801	1.03e-05	3.38e-05	4.8e-06
AAGAAGATGATCATGATACTAGTCGGGGGACGATAATCAAGGAAGAAACGGGTGATGAGT	CUST_855_PI437012962	PEXP_101470	KGO38205	Armadillo-like helical	12.0638	0.544294	4.1e-05	0.000110154	1.57e-05
AGGCTTTATCCTACTTTCCATGATCATTATTATCTGGATCTTCTACTTCGGCTCCACGCC	CUST_4504_PI437012962	PEXP_075160	KGO35997	hypothetical protein	10.4646	0.332564	0.00101457	0.00187682	0.000267146
TATGCGGTGTGTGGTTGGTCGGGTGGCACCTGAGACGGAATATTTTGATGTGAATATTTT	CUST_2949_PI437012962	PEXP_052710	KGO42319	hypothetical protein	11.4306	1.2163	1.08e-09	1.64e-08	2.34e-09
GGTCTTGCTGCTTACTCGAATATTAAGGCTATTCATGTGAACATGAAGTCGAAGCTTTAA	CUST_1739_PI437012962	PEXP_034000	KGO40017	Aldehyde dehydrogenase, N-terminal	9.45877	-3.23819	3.66e-12	1.47e-10	2.09e-11
TCGGTCTTAATGTACACAGTCATTCCTGTAGATCGACGAGTGGTCTTTGGAAGTGCATGT	CUST_5632_PI437012962	PEXP_066240	KGO46933	Cytochrome P450	11.0904	0.263488	0.0239814	0.0335106	0.00476989
AGTGGGTTCCTGTCCAGATTACAAGAACTTATCACTCGTATTCGACTGGCAGAGCAATGA	CUST_1638_PI437012962	PEXP_032990	KGO39916	Wings apart-like protein	9.68273	-1.07024	1.59e-07	1.01e-06	1.44e-07
GCTGGCGAAGGCCGCATGTGTCTTCCCCCTATGCTATTGCATCCTGTCAAAGAAGTCAAT	CUST_1385_PI437012962	PEXP_067190	KGO46550	Protein of unknown function DUF3405	10.4141	0.75422	3.52e-07	1.94e-06	2.76e-07
ATTCATAATCTGGATAGTATTCTCGATGGCGGTGATGGCTTGGAGACTGTGATGGACAGT	CUST_6018_PI437012962	PEXP_037830	KGO36132	Peptide chain release factor class I/class II	11.673	-0.434746	4.13e-05	0.000110973	1.58e-05
ATGCTGTTTTTGCTGAATTAAAAAGTGTCGGGTATGGTGACCGCGAAATCGTGGAGCTCA	CUST_9415_PI437012962	PEXP_053960	KGO41969	Carboxymuconolactone decarboxylase	10.7948	-0.972964	9.48e-06	3.13e-05	4.46e-06
TACTCTGGTGGCTATTGGGGACCAAGTTTCATCTAATGTTGCCATCGTCGAAAGAAATCC	CUST_7941_PI437012962	PEXP_028970	KGO43267	Lactonase, 7-bladed beta propeller	11.459	0.450416	0.00889692	0.0134571	0.00191548
ATCTTGCTGGACAAGTTCTCTGGCCAGCCCAAAGGTTATGCCTACGTTGAATTTTCAGAA	CUST_5435_PI437012962	PEXP_086140	KGO40802	Nucleotide-binding, alpha-beta plait	12.4791	-0.741417	1.88e-07	1.16e-06	1.65e-07
AACATGGCGGACATTCCTTCGCAACTGCTGTTTGTGCACTATATGGAGTCTGTTAAGGAA	CUST_2506_PI437012962	PEXP_043670	KGO39286	Histone-binding protein RBBP4	11.8784	-0.249252	0.0167525	0.0240993	0.00343029
TGTTATCCCGCTAGACGTAGTGAGCTCCGAGGTCGCGACTGACGTGTTTGCCGTTAATGC	CUST_1216_PI437012962	PEXP_073920	KGO48662	Short-chain dehydrogenase/reductase SDR	8.48084	1.91105	2.34e-06	9.48e-06	1.35e-06
TATCTACTTTGTGCGAAAGGTTGTCGCGAAAAGTGATATTGTGTCCTCCGAGGAGCTCAA	CUST_6983_PI437012962	PEXP_001480	KGO37123	MIF4-like, type 1/2/3	11.1916	-0.34322	0.00059764	0.00117197	0.000166817
AAGACTTCTTCCTATATCAAGTCCCTCGATTCTAACCACATGGTTACCACCGGTGAAGAG	CUST_9426_PI437012962	PEXP_092430	KGO43874	Glycoside hydrolase, superfamily	7.75733	-1.65773	7.03e-08	5.15e-07	7.33e-08
TTACAAGTGCTGTGGAGAGACATATCGAGGTTGGCGATGGTTTGCAGATGGTGATTGTTA	CUST_4345_PI437012962	PEXP_045810	KGO39107	Proteasome B-type subunit	15.5004	0.269828	0.000525558	0.00104529	0.000148787
TCATCGAGTCACAAGTCATCAACCACATGTTTGGATCGGAGGATCAGAAAGAGGGTGTTA	CUST_5543_PI437012962	PEXP_065340	KGO46844	Crotonase, core	10.2914	0.415365	0.00393459	0.00639524	0.000910296
ATATCACTGAATCTGAGAATATCAACGACGATTGGTTCTGGGGATGTTACGCTGGCCGAA	CUST_3840_PI437012962	PEXP_025820	KGO42833	Zinc finger, RING-type	10.9315	0.221578	0.0117025	0.017305	0.00246319
CTCCAAAAATCTGCGGCGGCCTTCATACCTGGCCTGGCTCTTCTGTTTGCTTTGCTCTAA	CUST_4476_PI437012962	PEXP_049460	KGO39531	hypothetical protein	10.5066	2.99175	5.74e-12	2.15e-10	3.07e-11
TACAAGGAATGTGTCATCCCATTGACCAAGATTGTCGAGGTAGAGTACCTCATGCAGAGA	CUST_4135_PI437012962	PEXP_060110	KGO45222	Chorismate mutase, type II	11.73	-0.54836	4.43e-06	1.64e-05	2.34e-06
TATTTACGGGTCGAAAGATGAAACGCTTGGTCTAAGTTTGAGACTACGAGACATGTGTGA	CUST_8113_PI437012962	PEXP_076210	KGO37541	Serine hydrolase FSH	11.2426	-1.43933	7.57e-05	0.000187932	2.68e-05
TTGTTCATGAAGTATGGCCCAAAGCTGCGAGAATTATCAAAGCTTGCGCCTGAAGATTCT	CUST_1558_PI437012962	PEXP_068930	KGO46723	Major facilitator superfamily domain, general substrate transporter	8.73063	1.01273	0.00229933	0.00393422	0.000559996
TCTTTGCCAACAACCACTACATCTGGTACGGCAAGATTTCTGGAAAGATTAAGAGCTCCC	CUST_4773_PI437012962	PEXP_031410	KGO40326	Concanavalin A-like lectin/glucanases superfamily	10.7944	0.857909	2.79e-06	1.1e-05	1.57e-06
TCTGAGCTTGTGAAGTTGCAGCAACGCATGTTGGAATTGCTAGAGGATCTGTGTAAATAG	CUST_9749_PI437012962	PEXP_086820	KGO40877	Protein of unknown function DUF2458	11.5618	-0.256972	0.00315368	0.00523997	0.000745856
ATTCTACGTCATACTCTCGTGCATATACAGATGGTTAGTGTGGTGACATTCTCCCCCAAC	CUST_760_PI437012962	PEXP_095440	KGO43642	hypothetical protein	7.15535	0.480384	0.00088584	0.00166285	0.00023669
TGTATTCGAATTCTATTGTATCGCTGAGCCGAACACCAATCGAAATGCGCTTGCCCAAAG	CUST_3511_PI437012962	PEXP_015560	KGO47863	Vacuolar fusion protein MON1	10.2327	-0.360371	0.000213562	0.000467279	6.65e-05
TGAAGGCAATGTGCCATGGGGTGCTGATGTTGATCAAGTTAAGAAGGACACAGTTGCTTA	CUST_10468_PI437012962	PEXP_001180	KGO44427	Alkaline phosphatase-like, alpha/beta/alpha	9.64733	1.1627	6.63e-05	0.000167214	2.38e-05
CGTATCAAGCGAAGTGTTCAAGCTCAATACAACACCGACGTCAACTTCATTGCATCGCAA	CUST_3289_PI437012962	PEXP_036520	KGO35864	RNA-processing protein, HAT helix	10.9263	-0.440885	4.81e-05	0.000126265	1.8e-05
TATTGCGCTCAAGACGGCGGAGAAGTACCAGGAGGCCTGGGAGAAGATCACTGGTGGTAA	CUST_8922_PI437012962	PEXP_002780	KGO37270	SAICAR synthetase	14.1125	-0.617831	6.74e-07	3.38e-06	4.81e-07
ATATAAGCTCGAAAAGACCGCCGAGGAAATTCAGAACGAGTCGGCTACAATTTATCAGCG	CUST_2790_PI437012962	PEXP_051100	KGO42160	Short-chain dehydrogenase/reductase SDR	5.8539	1.08578	0.00211888	0.00364468	0.000518783
AACATGAGTTTCGACGATATCCTCAAGGAAGTCCCGAAGAAGGACAAAAAGAAGCACTAA	CUST_8221_PI437012962	PEXP_059080	KGO45287	hypothetical protein	10.971	0.721877	0.000645189	0.00125251	0.000178281
ACAGTGGCTTCTCGTATGAACAGGATTGTGGAGATTGTGGAGGTTGTGACGATTGAATAG	CUST_5825_PI437012962	PEXP_097120	KGO43421	hypothetical protein	5.50798	-0.686379	9.04e-05	0.000218615	3.11e-05
AGAATCAGCTAGGTAAACTAGGTTGGTTCGTGGGACAAATGATGCGCAATGGTGAAAAGG	CUST_10940_PI437012962	PEXP_007780	KGO36978	Aspartyl/glutamyl-tRNA(Asn/Gln) amidotransferase, subunit B /E	11.7278	-0.430811	1.1e-05	3.55e-05	5.05e-06
AAACATCTCACCGACTGGTTCGTAAACTTGATCATGGAGAATCATGATCTGCAAGTGCGC	CUST_1890_PI437012962	PEXP_035520	KGO40168	Taurine catabolism dioxygenase TauD/TfdA	6.6018	0.396573	0.0288926	0.0397545	0.00565864
TCTTTCAGACCAAGAGGGGAATCCGAAAAAGGATTTTCCCGAAGACGTGAAGAAGCACAA	CUST_6197_PI437012962	PEXP_057230	KGO44230	hypothetical protein	11.2142	-1.29646	0.0084857	0.0128992	0.00183607
GGTATGTACAATGACTCTAATGTCAGAAGCAAACACGTCAACCTACTGGGCTTTCACCAA	CUST_9377_PI437012962	PEXP_029470	KGO43200	hypothetical protein	7.76059	0.52544	0.00133212	0.00239849	0.0003414
TGGACAGTATGCTTACATCCATGGTGTGATGCTCCTTGCTCTGTACTCTAGTCTAGTTGT	CUST_10163_PI437012962	PEXP_088400	KGO41616	Sodium/calcium exchanger membrane region	11.8504	1.98931	3.53e-08	2.92e-07	4.16e-08
AATAACCTTGACACCTCTCACCCGGGAAAACGTATCAAGTGCGTCCGCAACATTGGGTAA	CUST_3727_PI437012962	PEXP_085210	KGO41158	hypothetical protein	9.60153	5.68165	1.44e-14	1.23e-12	1.75e-13
GAAGCGGATCTGGATGATTCAACCGATCGGGAGAACACTAGGTTTAGATACGCATATTAA	CUST_9357_PI437012962	PEXP_029270	KGO43180	Major facilitator superfamily domain, general substrate transporter	5.66742	-0.395504	2.42e-05	7e-05	9.96e-06
CAACTCTTCTACTCCTACAATTGGTTCCAAGAGGAGATGGCATCATACTATACCCTTTGA	CUST_8363_PI437012962	PEXP_009850	KGO48936	Transcription factor, fungi	11.161	-1.11081	4.66e-08	3.68e-07	5.23e-08
AAGATCAAGCGCAACATCTTGCGTTACCGTGAGAAGTTGGATGACTTCGATCTTCTGTGA	CUST_8724_PI437012962	PEXP_047750	KGO39599	Ribosomal protein S4/S9	12.6016	0.451662	0.00145518	0.00259542	0.000369431
AGGCCGGTTGAAGCAAATGTCAAGAGTTTGACGTGCAGAAAGTGTATGCTGTATGCATAA	CUST_6683_PI437012962	PEXP_020940	KGO44576	hypothetical protein	6.28335	1.64101	0.000111737	0.000262908	3.74e-05
AGAATCGGGAATTGGGACGATATACACTACTGCATGAAGTGCCTCAGCCTAGTTGGTATA	CUST_5877_PI437012962	PEXP_104000	KGO36539	Acyl-CoA dehydrogenase, N-terminal	13.0916	1.0099	4.97e-05	0.000129823	1.85e-05
ATTTGCGGTTGGTACCTTGATCAGCTGAAAGCTTGCCAGGCTGCCGCTAAGCCCTACTAA	CUST_8938_PI437012962	PEXP_002940	KGO37286	hypothetical protein	14.1939	0.504486	3.38e-05	9.38e-05	1.33e-05
TAATGGAAGACCAAGACTTAATTGACAGTCAAATGAATGGACAACCGTACCGGGCATCCC	CUST_7564_PI437012962	PEXP_017180	KGO46076	Phospholipase D family	8.13318	0.328147	0.00106176	0.00195512	0.000278291
TATTTCAAAGATGCACAGGGGATCGAAATGCGCTTTTTGTCAATGGATGGACAGGATGGC	CUST_10713_PI437012962	PEXP_005500	KGO36751	hypothetical protein	6.13864	-0.526864	0.000140877	0.00032271	4.59e-05
CAACAAGAATGGGAATGGGAATGGGAATGGGAGACCACGTACTTGTTAGAAGCTATTCGA	CUST_6209_PI437012962	PEXP_057350	KGO44242	hypothetical protein	6.41272	-0.560892	0.000331941	0.000695424	9.9e-05
TATTCGCAAGCATCAGCAGCCGTTTGAGCTTACTTTGAACGGTTCCACATTGCTTGAGAA	CUST_4807_PI437012962	PEXP_031750	KGO40360	Calcium/calmodulin-dependent/calcium-dependent protein kinase	13.8407	-0.671681	0.00128014	0.00231525	0.000329552
TATGAGACTACTTATGACCGCACCCGGCAGATTATCGAAGATGTCTATGAGGGTCAATTG	CUST_10640_PI437012962	PEXP_097740	KGO38826	Exocyst complex, component Exoc1	12.6595	-0.813285	1.31e-07	8.61e-07	1.23e-07
AACCAAGATTAACAAGGTCCTTAAGATGATTGTCAAGCTCAACTCCATTCCCCGGGACGA	CUST_9688_PI437012962	PEXP_019540	KGO45831	Uncharacterized protein	9.79182	-0.570642	0.000302086	0.00063823	9.08e-05
GTAAAGTTGGTCATTGTCCCAACTCGAATGATAATGACGATTTAGCATTGGTGCTGGCGA	CUST_1176_PI437012962	PEXP_073520	KGO48622	hypothetical protein	11.515	1.3075	8.2e-07	3.97e-06	5.65e-07
GAGAAAAAGCCAGTTATTCCAGAGTGGCTACAGAAGAGGATGGAGTGTACAGATCATTGA	CUST_9767_PI437012962	PEXP_089620	KGO44893	Uncharacterized conserved protein UCP014753	10.7412	-0.290889	0.00287837	0.00482319	0.000686531
TTTTTGGAGGAAGAACCAAATGCGTGAGAGGATGTACGGGGATGCTATTAGCCAGTTGAA	CUST_3694_PI437012962	PEXP_084880	KGO41125	Alpha/beta hydrolase fold-3	11.0352	-4.93183	1.38e-12	6.26e-11	8.91e-12
TCTCATCACTCGAAGGGTTTCAAGAAGCTACTGGATCAGTATAAGAATATTGTGCATCGT	CUST_3895_PI437012962	PEXP_026370	KGO42888	Glycoside hydrolase, family 2, N-terminal	13.6196	0.224405	0.0021918	0.0037624	0.000535539
AAGCGGGCTTGGAATAATCTTACGGAGCTTTTGCCATCCCAAGGATTGAAAGTCTCATAA	CUST_5264_PI437012962	PEXP_080710	KGO38055	Transcription factor, fungi	12.0156	0.599091	4.87e-05	0.000127473	1.81e-05
TTTGTCAATAATCGTCCGTTTCATCCACCAAGATCTCCAGTGTGCCTCGCCTTCAAAATG	CUST_6566_PI437012962	PEXP_022790	KGO42750	hypothetical protein	6.97465	0.873214	0.000885104	0.00166178	0.000236537
CGTTTCATCAGCAAGATGTTCCTTCGCGGTGACTCTGTCATCCTCGTACTGCTCAGCTGA	CUST_6910_PI437012962	PEXP_109230	KGO41917	Ribonucleoprotein LSM domain, eukaryotic/archaea-type	12.0465	-0.463694	0.000295035	0.000624583	8.89e-05
ATGGTCATGAATCACGGTACAGTATCTGAATTAGGAGCACCGCAAGAGCTTTTGAGTAGG	CUST_6614_PI437012962	PEXP_020250	KGO44507	ABC transporter, integral membrane type 1	10.225	0.499951	0.027187	0.0375361	0.00534288
GAAACCTTGATGAGCATGTGTACGACTGGAAATTTGACACTTTGGGCGATATGGCAGATG	CUST_7859_PI437012962	PEXP_064240	KGO47026	Haloacid dehalogenase/epoxide hydrolase	11.1694	-0.691121	4.32e-05	0.000115119	1.64e-05
AAGACATTGAGCTCTTACTCAGCGAAGCATTTATCTGGCAAAGCCTGTTTCAAGACTCGC	CUST_643_PI437012962	PEXP_094260	KGO43525	hypothetical protein	10.831	-0.904775	3.66e-08	3e-07	4.27e-08
ATGCTGCAAAAGGCAGCGTTGAAAATCCTGAGCGTTGTCAATCGAGATAAAGACCACATC	CUST_6704_PI437012962	PEXP_021150	KGO44597	Autophagy-related protein 1010	10.4135	-0.753728	3.02e-06	1.19e-05	1.69e-06
CCCCATGTCCTTCCATGCTTTGTATCTTATATTCTCAGCTGTTGTTATTAATTCGATTGG	CUST_3286_PI437012962	PEXP_036490	KGO35861	hypothetical protein	13.4425	0.4296	0.00168078	0.00295532	0.00042066
ATCGTTCTCCAGATAGGGAGAGGCGATCTCGTTATAGGTCATCCGAAAGAGGAGAAAAAT	CUST_4498_PI437012962	PEXP_075100	KGO35991	Nucleotide-binding, alpha-beta plait	8.47923	-0.475021	1.52e-05	4.67e-05	6.65e-06
TTTTCCGCAAGCCCAGCAAGGCTGTCAAGCTTGACAAGGAGGAGGTTACTGCCACCGAGA	CUST_5199_PI437012962	PEXP_080060	KGO37990	hypothetical protein	10.6741	1.21657	9.66e-08	6.64e-07	9.45e-08
ATGACACTATGTTACTGGCAGTTGGTAAATATGGTGACATGATGGTCTCCGATCCTGCAG	CUST_7565_PI437012962	PEXP_017190	KGO46077	Winged helix-turn-helix transcription repressor DNA-binding	10.7794	-0.333362	0.00275143	0.00462358	0.000658119
CAATTTCATGGGACACATCTCCCAGTCCCAGATCAACTTCCTCGATGGGCTTAATAAGAT	CUST_7992_PI437012962	PEXP_045100	KGO39240	FAD linked oxidase, N-terminal	5.18888	0.481486	0.00419193	0.0067693	0.00096354
CAAGTCGAGGGTATGATGAACTATATCAAGATAAATGCATGGCTGTGGGTTACCGGCTAA	CUST_3262_PI437012962	PEXP_036250	KGO35837	Cytochrome b5	10.1349	-0.373935	0.003564	0.00585115	0.000832851
TTGTATCAAAAATATGGATTCCGGGAGGTTGATACCTTCTCACCATACCCCGACTACGTG	CUST_9142_PI437012962	PEXP_098800	KGO46268	Acyl-CoA N-acyltransferase	11.3325	-1.92699	3.43e-09	4.25e-08	6.04e-09
AGTCGGGAGATGATCTTGAATTATGTGAGCGAGAAGGTGCTTGATTTACCTAGAAGCTAC	CUST_5572_PI437012962	PEXP_065630	KGO46873	Acyl-CoA dehydrogenase, N-terminal	8.32068	-0.445879	1.38e-05	4.32e-05	6.14e-06
AATACGGAGTGGCTATCGGAACACGATGTTGAAGCTGCGTTCAACGCTGTTGTTAAACAA	CUST_7826_PI437012962	PEXP_063910	KGO46993	Monooxygenase, FAD-binding	10.6507	0.876342	2.56e-06	1.03e-05	1.46e-06
CTATCTTTGAAAAGTATTCGGACCGTCGCTTTAAGCGTGCCTCGATGTTTGTTGAAGCAG	CUST_5685_PI437012962	PEXP_103540	KGO36287	Cyclin, N-terminal	10.0653	0.328642	0.0105841	0.0157858	0.00224695
TAATTTTTTGCTCTTTGATGGTGGAGACTGCATTTGCGGAAAAAAGGCCAACACTTACCC	CUST_7269_PI437012962	PEXP_057960	KGO47233	hypothetical protein	7.9749	-0.390077	0.0355484	0.0480834	0.00684418
AGTGAGCGGAGGAATATCGTTGAGGAATACCGGAAACTGATGGCTGCCAAGCGGCAGTGA	CUST_10225_PI437012962	PEXP_089020	KGO41678	hypothetical protein	12.6646	-0.629498	2.51e-07	1.48e-06	2.11e-07
CAGCCCTCCGACTTGATCGATACGATTTTAGATTTGCGATATACAGAAATGAGAGAGATG	CUST_10764_PI437012962	PEXP_006010	KGO36802	hypothetical protein	9.5642	-0.433843	0.00200486	0.00347113	0.000494079
ATTATGAGTTGAAATCCTCTGGAAAGTCTGCTGTGAATGAGGAGGATGCCCAGAAACGAG	CUST_6043_PI437012962	PEXP_030110	KGO40435	Cytochrome P450	11.7865	1.3925	9.09e-05	0.00021958	3.13e-05
TTGCTGAATCAAAAGCCAAGAAGGATCGCTACCTTCAAAGATGCAAGGCTACACTTGACG	CUST_1429_PI437012962	PEXP_067640	KGO46594	hypothetical protein	9.36676	0.991909	4.45e-07	2.37e-06	3.38e-07
TATTGTGAACGCCGCTTCATTTTTCCATCTTTTCAACTGGGATCAGCAGGTCCTAGTTGC	CUST_225_PI437012962	PEXP_090690	KGO45039	hypothetical protein	8.52476	-0.260232	0.0342051	0.0463537	0.00659797
GTTCTCGCACGAGAAATTCGGCAAGTTAAACCAGACCATCATCGATTTGGTCGAGGAATT	CUST_2564_PI437012962	PEXP_044250	KGO39344	hypothetical protein	9.53992	-0.384959	0.000908926	0.00169984	0.000241955
ATGTTGGTGCTCTGACTAGTTCACTCGCGAGTGAGATGGAAATTGTCACCCAAAAATCAG	CUST_8266_PI437012962	PEXP_102800	KGO36435	Pyruvate/Phosphoenolpyruvate kinase	10.9024	-2.03461	5.65e-11	1.48e-09	2.1e-10
ATGAGCTCAAGCCTGAGTTCGTTGAGAAGGGCAAGAAGAGCCGTGACCCCGAGTGCATCA	CUST_4929_PI437012962	PEXP_077360	KGO37720	hypothetical protein	15.7425	-0.337765	0.00835884	0.0127282	0.00181173
TATTCGTGGCTTTGATGTTGACATCGTTCGTAACGGACATAATCAAAAATGCGGCGGGGA	CUST_8377_PI437012962	PEXP_009990	KGO48950	hypothetical protein	9.34271	-0.456898	0.000516775	0.00102905	0.000146474
TTCATCAACCAAGTTAAATTCGGCATGTTGACAACTAAACAGTCGGAGGGCGACTACCTG	CUST_2393_PI437012962	PEXP_058450	KGO38966	FMN-binding split barrel-like protein	9.92018	-2.97876	4e-05	0.000108065	1.54e-05
TTTCTATATCCAGGACCCCAAGGGATACACTGATTATGCATTCAGTGCGGAGTTCCAGAA	CUST_2276_PI437012962	PEXP_107000	KGO41320	Aldolase-type TIM barrel	12.393	0.927369	0.00118057	0.00215221	0.000306345
CTTAACATAGTTTACAATCTTGTGAAAAGTTTTCCGCGGCGTAGGAATGTGGAACGGTGA	CUST_572_PI437012962	PEXP_061230	KGO45495	Nucleic acid-binding, OB-fold	6.55417	1.08564	2.88e-06	1.14e-05	1.62e-06
GATTTCATATGGCTGTCATCCACATACCTGCATTTATCGGTGCTAATGGCATGCCTGTTG	CUST_4311_PI437012962	PEXP_045470	KGO39073	Amidase	6.50429	-0.493883	0.00602284	0.00940565	0.0013388
GTGCTGAAGGTTGAGTCAGTGGATCAACCTAAGTATAAGAAGCGCAAGGGGGCTTATTAA	CUST_2419_PI437012962	PEXP_058720	KGO38992	Glycoside hydrolase, family 35	13.8155	-1.90192	1.01e-07	6.89e-07	9.81e-08
TCTGATGCCAACTCATTCGAGGACACAAACGGCAGTCTGGACATTAACAGCATAGATGAA	CUST_4740_PI437012962	PEXP_031080	KGO40293	Sterile alpha motif, type 2	11.6058	-0.933977	3.3e-07	1.84e-06	2.62e-07
AACCAGATGTTCCTTACCGAGGAGAAGGAGTGCAACGTCGTCGTCCTTACTGCCATGGGC	CUST_7247_PI437012962	PEXP_020120	KGO44740	Nucleic acid-binding, OB-fold	16.6916	-0.169439	0.00792587	0.0121123	0.00172406
CAATAGGTGGTTCCCGAAGCGAGAGAGTTTGCCTTGGTCTTATACTAGAAATGAAACAAC	CUST_9907_PI437012962	PEXP_024090	KGO42538	protein of unknown function DUF218	10.2866	-0.88721	5.03e-06	1.83e-05	2.61e-06
AGAGCGATCACGACGTAAGCAACTACATTCGTGAACTGGAAGAGGAAACAAGACTTCTTC	CUST_1292_PI437012962	PEXP_074680	KGO48738	hypothetical protein	12.8967	0.476907	7.26e-05	0.000181175	2.58e-05
ACTTATTTTCATGAGCGGCAGGCGTTGTATTTTACCAAGGAGGAATACAAGGCTCTCTGG	CUST_10404_PI437012962	PEXP_000540	KGO44363	hypothetical protein	8.03792	0.526376	0.000203942	0.000448574	6.38e-05
AAGGAAGAACAGGAGATATTTGAACAGCTCCAAAAGCGCTCAACTGGAGCATTCAGCACA	CUST_8422_PI437012962	PEXP_010440	KGO48995	Protein of unknown function DUF1674	8.85587	-0.344241	0.000217248	0.000474312	6.75e-05
AAGATGAGGAGTTTGTTCTTTTCAGCGGGTGGAACAAAGTCCAGGATCATGTTGCTTTCG	CUST_3580_PI437012962	PEXP_083740	KGO41011	hypothetical protein	9.84811	0.785041	2.48e-05	7.14e-05	1.02e-05
TGCTCTTTTCTGGTTCCAACTATTCTTTTGGGCGTGCTTGTGGGTGTTTTGGTACTATAG	CUST_7213_PI437012962	PEXP_083440	KGO38651	hypothetical protein	10.0673	1.60109	4.45e-10	8.01e-09	1.14e-09
AAGATTCGGTATGGTCTTACTTTGACTAGTGCGCCTGCTGATTTGGTTACTGTGCGTTTG	CUST_1932_PI437012962	PEXP_035940	KGO40210	Cytochrome P450, E-class, CYP52	13.786	0.410526	0.0162472	0.0234192	0.00333349
TTAGTTACTGGGATGTTCAGGCTCAGGATTGGCGTATTCCCAGTGGAGAGATTCAAATCA	CUST_8110_PI437012962	PEXP_076180	KGO37538	Glycoside hydrolase, superfamily	11.5487	-0.973059	0.000240177	0.000519634	7.4e-05
AACAACCAAGGCACTGGACATGAAACATTTAGAGCGGGTTGAGGATGTTGTTCTAGCCAT	CUST_4867_PI437012962	PEXP_071920	KGO40693	hypothetical protein	10.724	-0.592992	0.000133982	0.000308251	4.39e-05
AAAGACACAGAATGTGGTATCGCTTTCGAAAACTGGACAGATTTCGCACCTGGTGACCAT	CUST_8273_PI437012962	PEXP_102870	KGO36442	Translation elongation/initiation factor/Ribosomal, beta-barrel	10.959	-0.443645	7.54e-06	2.57e-05	3.65e-06
AATGGAATGGGCTACCAAGAATATCATACTCAGCATCTGTACCCCTATCACCAAATACGG	CUST_9644_PI437012962	PEXP_019100	KGO45787	hypothetical protein	6.42371	-2.84552	2.66e-07	1.56e-06	2.22e-07
ATGATATGGCGTTTGAAGAGCTTGGTATCCCTAACAAACATGATAAGCTGCGGCTCAAAC	CUST_2736_PI437012962	PEXP_050560	KGO42106	Glycosyl transferase, family 1	11.4346	-5.03504	4.66e-07	2.47e-06	3.51e-07
TCGATAACTATTACGATTTTGTCGAATATCTCCAGCGGGTCGAGGATTCCATTGGTAGCC	CUST_10403_PI437012962	PEXP_000530	KGO44362	hypothetical protein	10.5751	-0.185597	0.020045	0.0284892	0.00405515
TTTATTGCAACCGTTCATGCCCGGCAAGTCTCATGACCTTCTAGAATTGCTCGGTGTAAA	CUST_214_PI437012962	PEXP_090580	KGO45028	Methionyl-tRNA synthetase	10.0166	-0.219645	0.0141072	0.0205825	0.0029297
ATCTAAACCTGATGATAAGATTACCAGGGAGTTGGCTTATTGGATGGTGCTTGGTGTGGG	CUST_2704_PI437012962	PEXP_050240	KGO42074	Dynactin p62	10.5508	0.410418	0.00052453	0.00104346	0.000148525
TTGTCGTATACGACCTTTAACTACGTTGGACTTGTGGTTAGCATTTCTGCTCCACCTGGA	CUST_9589_PI437012962	PEXP_018550	KGO45732	Glycoside hydrolase family 3	8.6499	-4.36314	2.66e-14	2.05e-12	2.91e-13
TTCGCGGGGTGCAATGCAATGATGATACCTGTTATCTATTATCTGTTTCCCGAAACTGCC	CUST_10321_PI437012962	PEXP_103160	KGO36356	Major facilitator superfamily domain, general substrate transporter	8.72317	-7.80362	1.68e-19	1.41e-16	2e-17
TATTTCCAAACCACATGCCGTCATTGGTAGCTGCAAAGCAGATCATGACCTTTCAAAGCT	CUST_3217_PI437012962	PEXP_003910	KGO37406	Alkaline phosphatase-like, alpha/beta/alpha	8.63165	-1.33104	1.44e-05	4.48e-05	6.38e-06
AGAAGAACTGAATGCGAAAATCGAAGCTTTTCTGATCACGAAGGGGGAGCGATTCACCAA	CUST_539_PI437012962	PEXP_060900	KGO45462	hypothetical protein	10.0593	-0.280345	0.000804155	0.00152518	0.000217094
CAGCTGGAACAGATTGTCCAACATGAAACCAAGCCATTGAGTTTCATCACCAGCATTGGA	CUST_6041_PI437012962	PEXP_030090	KGO40433	protein of unknown function DUF4009	12.677	0.993021	0.00257269	0.00435231	0.000619507
AAATGCCATTCTCGTGCCACCATATGATGACTTCAATGTCATTTGTGGGCAGGGTACAAC	CUST_9844_PI437012962	PEXP_023460	KGO42475	Tryptophan synthase beta subunit-like PLP-dependent enzymes superfamily	9.17731	0.835169	2.12e-06	8.76e-06	1.25e-06
AACTACCGCCATATTGAGGCCAGCCGGGCTGTTTCCCACATGCCTAACGGATTGCCTTGA	CUST_9868_PI437012962	PEXP_023700	KGO42499	hypothetical protein	10.5346	0.780408	0.00206789	0.00356552	0.000507514
AAATGTGGTACTGGCGGACTTTGTAGATAAAGGGGATGTTATTACGGCGCAGAAGAGTCT	CUST_8833_PI437012962	PEXP_048850	KGO39708	hypothetical protein	11.2779	-3.88281	1.75e-11	5.58e-10	7.94e-11
ATTTTGATTTATGGGATCTTATTCCATTCACTCGTGGTTCCGTGCATATCCAGGGTAACG	CUST_4072_PI437012962	PEXP_041960	KGO48394	Glucose-methanol-choline oxidoreductase	5.35191	-0.398787	0.00558123	0.008798	0.0012523
AGGCAAGAGTAAGGATGGATGTAAAATCGGTCGCGATGCATCGCTTTCCAAGGGATATTA	CUST_6206_PI437012962	PEXP_057320	KGO44239	hypothetical protein	9.08641	0.520715	0.015075	0.0218833	0.00311486
AATTGCTCTAGCTATTGCAGGCTCGATTTTCCAAAATGTGGGGTACAACCTACTGACGGA	CUST_5273_PI437012962	PEXP_080800	KGO38064	Major facilitator superfamily domain, general substrate transporter	7.73691	2.66953	8.17e-07	3.95e-06	5.63e-07
ATCAAAACAAACAAGAAGCTCTGTCCATTGCTCAATGGTACTATGAAGCCCGAGGATCGT	CUST_3930_PI437012962	PEXP_026720	KGO42923	Transcription initiation factor TFIID subunit 1, domain of unknown function	10.0787	-0.673793	1.11e-06	5.09e-06	7.24e-07
ATGTGACAATCACGACGTATCCGTTGATCGTTACGGTTATCTTCTGGGCTCTCATCTTCA	CUST_1236_PI437012962	PEXP_074120	KGO48682	FAR-17a/AIG1-like protein	8.05961	-0.582271	9.72e-05	0.000232493	3.31e-05
ATCTAGTGAGAATTAGTGTTGGATTAGAAGAGGTACCTGATCTGCGCTCCAGGGTACAAC	CUST_6000_PI437012962	PEXP_037650	KGO36114	Pyridoxal phosphate-dependent transferase, major region, subdomain 2	12.6191	-0.283462	0.00202917	0.00350719	0.000499212
ATATCTGGAATCATCACCGACTGGATGCATGGAAGGAAATTGGTCTAATGAAGGTCCTGG	CUST_6192_PI437012962	PEXP_057180	KGO44225	ATP adenylyltransferase, C-terminal	10.2184	-0.621912	1.4e-05	4.37e-05	6.22e-06
ATTCACCGGTATCTTTATCTTCTCTTTCGATGAGGAGGGTCGCATCCTGACTCACACTAT	CUST_8097_PI437012962	PEXP_004970	KGO36662	hypothetical protein	9.78414	-0.445003	0.000236796	0.000513536	7.31e-05
TTGATTTGCCTAAGTATCAAGGTGTTGATCAGGTTTTAGAGATTGGGGTTGATGCGGAGG	CUST_4519_PI437012962	PEXP_075310	KGO36012	hypothetical protein	14.1673	-1.53366	5.04e-09	5.89e-08	8.39e-09
CTCTTTCAAAATTTAAAGGCCTCTGAGCCGGCTAAGAACTACTTGATGGTTTGTGAGGCT	CUST_10049_PI437012962	PEXP_025510	KGO42680	Spermatogenesis-associated protein 20	11.2605	-1.09137	5.88e-08	4.45e-07	6.34e-08
ATATTCTGGCTGGCAAAGCTCATTCGGTTCGTACGTCCTATGATTTCCACACCATCTCTA	CUST_8789_PI437012962	PEXP_048400	KGO39664	hypothetical protein	8.26117	0.526011	0.000225901	0.000491497	7e-05
ACGATTGTGGTTCAGCAGATTGAAGATGAGAAGAAAAGGGGCGATATCTCTTCGGATATA	CUST_256_PI437012962	PEXP_091000	KGO45070	Amino acid/polyamine transporter I	8.49121	0.394165	0.00544078	0.00860087	0.00122425
TTTTAAGCCAAGTCAAATGATTGCACAGGAGGACCTTGAGGCAAATGTTGAAGGGATTCA	CUST_1957_PI437012962	PEXP_036190	KGO40235	hypothetical protein	5.24125	0.645238	0.000240544	0.000520092	7.4e-05
AGGGAGTATGGCTTTGGCGTTCCAAAAGAAAGAGGTGAAGGATTCAGAGTCAGTATCACA	CUST_4220_PI437012962	PEXP_017870	KGO45907	Cytochrome P450	12.4291	0.685214	0.00543902	0.00859945	0.00122404
AGTAGCTTTGAGAAGCGCCAATTCCCCACAGAGCTCCCCTTCCCCATCCCTAGTGGAATT	CUST_314_PI437012962	PEXP_091580	KGO45128	hypothetical protein	10.0273	2.79975	6.51e-11	1.65e-09	2.35e-10
TCGATTGCTTTTGAGGCTTTGGATGGGATGAGAGATGAAATCGAGGGTGCATACAAAACG	CUST_3271_PI437012962	PEXP_036340	KGO35846	hypothetical protein	11.3802	-0.339394	0.00404962	0.00656096	0.000933884
GTGACAATTTTAGCAAGTGCATATCGAATGATGGTTAAGAAGTTGGTCAAACTACATTGA	CUST_3098_PI437012962	PEXP_063050	KGO47151	Pyridoxal phosphate-dependent transferase, major region, subdomain 2	5.23913	-0.238047	0.0198202	0.0281895	0.00401249
TTGTCATACCCTCTCAAATACATCAACAGACGAAGAACCAGCTATTCACGCCGAAATTGC	CUST_8065_PI437012962	PEXP_022210	KGO44845	hypothetical protein	10.5063	0.290203	0.00959629	0.0144131	0.00205155
TATGGATAACCGTCGCTGGTTACATGCGCGAAATCATGTCAAGGATCCAAATCGACATCT	CUST_10636_PI437012962	PEXP_097700	KGO38822	Taurine catabolism dioxygenase TauD/TfdA	8.65857	1.88257	1.88e-06	7.9e-06	1.12e-06
GACCCAACCAGTGTCTTTGAGCATCTACGGGTGAGACTAGACATGAAGAACTACTATTGA	CUST_1420_PI437012962	PEXP_067540	KGO46585	Spc97/Spc98	11.1646	-0.667774	7.46e-07	3.67e-06	5.23e-07
CTCTGCTAAATGCAAGCTGAGCGAGGCCACTACAATCATGGGTGTTTTCATTTTCATCCT	CUST_6440_PI437012962	PEXP_062670	KGO45668	hypothetical protein	10.3292	0.77055	3.99e-05	0.000107881	1.54e-05
ATCCCAGAAACCGTCTTCAGTGATGAGTACTTTACGCTCTACGACCATTCCTCAAAGTCT	CUST_6788_PI437012962	PEXP_108010	KGO41795	hypothetical protein	6.30445	-1.31199	6e-09	6.82e-08	9.7e-09
AAGACAAAAGAGAAATTCAAAAACAAACAAGCAGTGGTCAATGGCCAGTGGCTGACGCCC	CUST_7682_PI437012962	PEXP_104520	KGO41376	hypothetical protein	6.37615	-0.386124	0.000257921	0.000553262	7.88e-05
TGCTTCATTCCATTGATTCCCCTTGCTATGCACAAGTACAAGGAGGTGCAATGCTACACT	CUST_7948_PI437012962	PEXP_029040	KGO43274	Dynein light chain, type 1/2	11.2401	0.53852	2.86e-05	8.09e-05	1.15e-05
CGCTTTGAGCCTGTGGCGCATGGTATTGACACCAACATCGTCAAAGTTACGAAAATTTGA	CUST_5689_PI437012962	PEXP_103580	KGO36291	Zinc finger, CCCH-type	11.1138	-0.287552	0.0028736	0.0048168	0.000685622
TACTATGGCCGAATTTCAATGAGCAGGATGATCGTGGTGAGATTTTTATGCTCGAGCTCC	CUST_4796_PI437012962	PEXP_031640	KGO40349	hypothetical protein	8.63554	-1.0836	6.46e-08	4.81e-07	6.84e-08
GTACAAAGCAAGACGGAAGCTAAATTTAATATTGCCGAGACCCTTGAGATTATGGAATAA	CUST_4392_PI437012962	PEXP_046280	KGO39154	3-oxoacid CoA-transferase, subunit B	10.7888	-0.392363	0.00441097	0.00708433	0.00100838
GTGGATGCAATTGCCACTATGCAAGATGGAAAGTTGCAAACAGTACCTCTTAGGGAATGA	CUST_6266_PI437012962	PEXP_109560	KGO38678	ABC transporter, integral membrane type 1	9.69156	0.957035	4.81e-07	2.53e-06	3.6e-07
ATAATTGCAAGACGGCGATTACTGGCATGCTTGATTATCTGGGTGACAACTCGGATGTCT	CUST_2260_PI437012962	PEXP_106840	KGO41304	Glycoside hydrolase, superfamily	9.1509	-1.18432	0.00665707	0.0103144	0.00146815
TGATGTTCCATCTTTGACCAGCAGTGCATCGACTATGACCAACACTCTGAATCGTTTCTC	CUST_1465_PI437012962	PEXP_068000	KGO46630	hypothetical protein	12.0558	-0.40585	0.000397251	0.00081485	0.000115985
CTTATCGCCGCCTTATGTATTTGTTTTGATGAGAAGAACAATGAGCGACGCGGCAAATAG	CUST_4236_PI437012962	PEXP_018030	KGO45923	hypothetical protein	12.8186	-0.668036	8.21e-07	3.97e-06	5.65e-07
CCATGTTATGCAAATCTTCTCCGGGTTTATGTTTTGCGGTTTCGCAACGTCCTTCTTCAT	CUST_2908_PI437012962	PEXP_052300	KGO42278	Phosphate permease	5.57617	-1.7437	6.38e-11	1.64e-09	2.34e-10
AATTCAAAGTCGTTGGGGAAATTAATGGCCATGCTTCATTGAATGGCAGTGCATTGCCCA	CUST_1726_PI437012962	PEXP_033870	KGO40004	TRAM1-like protein	9.2063	1.29909	6.29e-09	7.1e-08	1.01e-08
AAGTCTGGTTATCGAGTGACGACTTGGAAGGATTTCTTGGAGCAAAGCAAAGAATCGCTT	CUST_9299_PI437012962	PEXP_032220	KGO39807	hypothetical protein	10.0951	2.17732	7.16e-09	7.86e-08	1.12e-08
ATTTATACGTTGGTGGATTAGGAAGTGACACTGTGCGGAAGAGTTACGATCTGCGGTCAA	CUST_8222_PI437012962	PEXP_059090	KGO45288	Mg2+ transporter protein, CorA-like/Zinc transport protein ZntB	9.56879	0.413684	0.000896249	0.00167957	0.000239069
GCAATCTTTCTTGTGGATCTCGTGGAGCTTGCGATGTCAAGGTTAGTGGTTATACTGTTG	CUST_8566_PI437012962	PEXP_011880	KGO49139	Glycoside hydrolase, family 28	9.11641	1.37404	0.000177395	0.00039634	5.64e-05
GTATCGAATACAAAGCTGGTTCTACAAACTACCTGCTTGCGCAGGGGAATGAATTGACTG	CUST_969_PI437012962	PEXP_028090	KGO43091	hypothetical protein	8.44033	1.89758	2.65e-08	2.31e-07	3.29e-08
TGGTATATAAGAAGCTTCTCCAATACGACATCACATCTCGGGCCTTCCACACACGAACAA	CUST_8886_PI437012962	PEXP_092180	KGO43947	hypothetical protein	11.7056	0.829486	0.000687967	0.00132735	0.000188935
CCCTACAAGAAGCTTGCTCCTTTGAGAATCGATCACGTGTACTTGCTGCTTAAGAAATAG	CUST_3384_PI437012962	PEXP_037470	KGO35959	RNA polymerase, Rpb8	12.4368	-0.255022	0.00157497	0.00278683	0.000396676
ATCAGTAGCTGGTTCTCTGACGCTCATGACAATGAGTTGCTTGATCTTATCCCTGTTCTC	CUST_7924_PI437012962	PEXP_028800	KGO43250	Dullard phosphatase domain, eukaryotic	10.6314	0.373323	0.00252464	0.00428039	0.000609269
TGTTCTTACGGAACAAAACTGTGGTATCGAAGTTGTCGATACAACACGGCTTCTCTCTCA	CUST_6289_PI437012962	PEXP_109790	KGO38701	Aspartate racemase	11.6363	0.378569	0.0103242	0.0154349	0.002197
ATATGAACTCACCACTGAGTCGGGTCAAGTTGGCAAGGAAGATTATATGACACCCCGTTT	CUST_7617_PI437012962	PEXP_100550	KGO38317	hypothetical protein	10.3069	-4.98113	1.61e-12	7.15e-11	1.02e-11
TGAGCTTGGTTGTCGTATTGATAAGCCTCGTGAGACGGAGTTCGCGAAGTGGAATATTAA	CUST_10534_PI437012962	PEXP_081320	KGO47333	hypothetical protein	10.374	-0.668018	3.61e-05	9.9e-05	1.41e-05
AAACAAGCTCTGAACCTGCTTCAGCGGTCTTTCTTCTTTGATCACGATGATACGGATGAG	CUST_6917_PI437012962	PEXP_109300	KGO41924	hypothetical protein	13.4096	0.556838	0.000931935	0.00173802	0.000247389
GTTGGGATCCAGTGACTGGATTGGGTACCCCTAATTATCCAGAACTTTTGAGGGTTTTCA	CUST_8358_PI437012962	PEXP_009800	KGO48931	Peptidase S8/S53, subtilisin/kexin/sedolisin	12.4427	-0.227158	0.0215349	0.0304005	0.00432719
TCATCTTAAGGCTATTGCTGGTGCTAATGAGGCTGTGCCATTTATTGAGAAGCAGATCGG	CUST_8060_PI437012962	PEXP_022160	KGO44840	Catalase, mono-functional, heme-containing	12.5222	-8.69904	3.72e-15	3.86e-13	5.49e-14
TCCTCAATAGTGGATTTATTGAACTCCACGTTGGTAACATCCCGAGTTCCTTTTCCCCCC	CUST_944_PI437012962	PEXP_027840	KGO43066	hypothetical protein	5.33909	-0.482074	0.0001057	0.000250226	3.56e-05
AATTCATCACCCTAATCTCCTCCGAAGCAAACGATATCAGCGAGAAGGAGGCTAAGAAGA	CUST_4433_PI437012962	PEXP_046690	KGO39195	Histone-fold	11.3491	-0.32376	0.00055882	0.00110467	0.000157239
GAGGATGCGTATGCTATGCGGTTGAATCTTCAGAACATGTGGCTTGATTGGAAGGCTATT	CUST_7184_PI437012962	PEXP_083150	KGO38622	Acyl-CoA N-acyltransferase	12.9584	-0.506212	1.96e-05	5.83e-05	8.3e-06
GATAATTACTACCACATCACGATAACCCAATCTTGCTCGGTGGCTGTGGGTAATGCACAT	CUST_3983_PI437012962	PEXP_027250	KGO42976	hypothetical protein	6.92488	0.317253	0.019628	0.0279361	0.00397641
CATGAGTCCAGTAAGGTTGTCACTGGTGGATTGGATGGTGCTATCAGGTATTGGGATTAG	CUST_2232_PI437012962	PEXP_106560	KGO41276	hypothetical protein	13.7088	-1.14794	1.54e-08	1.48e-07	2.11e-08
ATAATTTGGAATATACACGAAGCATCAGTTCCGGGAGGACTGACCTTTGAGTGGAAAGAT	CUST_9968_PI437012962	PEXP_024700	KGO42599	Peptidase S12, Pab87-related, C-terminal	10.1895	1.27401	2.56e-08	2.26e-07	3.21e-08
AATCAACATCATGAACAGCATTATGGCGGCTCGCAGAATCCTTCGTCCTATAGAAAGCAG	CUST_10209_PI437012962	PEXP_088860	KGO41662	Heterokaryon incompatibility Het-C	10.7496	0.866042	4.56e-05	0.000120591	1.72e-05
ACGGTAATGTTTGGAAATATCGGCGGACTCATCAGCACCTGGTCATTCTTGCCTTTTGAT	CUST_3007_PI437012962	PEXP_053290	KGO42377	Major facilitator superfamily domain, general substrate transporter	9.74191	-0.948421	5.27e-07	2.73e-06	3.88e-07
ATAGATGGCGTAGCTCAAATTTTGCAATTGTCTGAAGATCAACTACAGGATCCCTATTAG	CUST_8696_PI437012962	PEXP_047470	KGO39571	Chalcone/stilbene synthase, N-terminal	7.38619	0.472365	4.53e-05	0.00011974	1.7e-05
ATAAGATTGCTGGGTCATCAGCTACCCTTATCGAGTGTGTTAACAACTTCCGTCGTTGGT	CUST_816_PI437012962	PEXP_096000	KGO43698	N-acetylglucosamine-6-phosphate deacetylase	11.3872	-2.37071	3.53e-07	1.95e-06	2.77e-07
AATTGAACAACTGGGAGGGATTTTCTATGCAGATCCTAAGGACTGTCCTTACCTGGACCT	CUST_9264_PI437012962	PEXP_059770	KGO45363	hypothetical protein	8.80372	0.488129	0.000191304	0.000423556	6.03e-05
TATTGATATCGAAAGCATCATCGTACATGGGTATGCAGGTCCGCGGTTCTTCCCAAGTAT	CUST_7521_PI437012962	PEXP_016750	KGO46033	hypothetical protein	11.0218	-0.589112	2.39e-05	6.92e-05	9.85e-06
AGGACGAAAATCTTACTGGCCATTTTGGAAGCCAACACTGATTATGCAGATCTTGCGTCG	CUST_3136_PI437012962	PEXP_063430	KGO47189	Galactose oxidase/kelch, beta-propeller	13.4982	-1.8037	3.78e-08	3.09e-07	4.4e-08
TAACAAACCTCACAGTGACAATGCAACTTGTATTGTAGCGATGTTAGACGGACAGGGATC	CUST_2460_PI437012962	PEXP_104490	KGO36463	Protein phosphatase 2C	7.36205	-1.98472	1.1e-10	2.55e-09	3.63e-10
AAAGTGATGGAGAGCTGGGGGCATGAAGGTTTGTTTCCTCTTTCGTTCTATCATCTTCCT	CUST_2394_PI437012962	PEXP_058460	KGO38967	hypothetical protein	9.38659	0.577872	0.00312777	0.00520123	0.000740341
TCATGAGTGGTGTCTTCATGCTCATTGGAGCCGTGTTGATGTACACCGTGAAATTGGATA	CUST_654_PI437012962	PEXP_094370	KGO43536	Major facilitator superfamily domain, general substrate transporter	16.4053	0.852955	1.21e-06	5.49e-06	7.82e-07
ATCGGTTTGAACTGGCTCGTTTTCCAGGGCTTCTTGTATATACTTGGAGCGGGTATCTAT	CUST_11019_PI437012962	PEXP_008570	KGO37057	Hly-III-like protein	10.0484	-0.766076	1.33e-05	4.19e-05	5.96e-06
GCTTAGGATTGGGAATATAGCTGTTGACTCTACTGTCCAAGAGGGAGATAGACCAATGTG	CUST_5783_PI437012962	PEXP_096700	KGO43379	protein of unknown function DUF4243	14.3457	0.615259	0.000143882	0.00032892	4.68e-05
AGTGACAGATTGGGAAATCAGCACAAGCACTGTATTTATGGCTGGGAGTCAGCCTACATA	CUST_2180_PI437012962	PEXP_106040	KGO41224	hypothetical protein	11.2213	0.345102	0.0221005	0.0311245	0.00443026
AAAGTTGTACCACTACTTTCGGATAGCGATGATGAATTTGATGGTTTTATGGGTGGATAG	CUST_7483_PI437012962	PEXP_016370	KGO45995	hypothetical protein	6.75402	0.516796	0.00129402	0.00233826	0.000332828
ACTGCTTTACAATGCGCCGATGAAGATATTCGGAGAGAGATCACAAAATGGTCACAATAC	CUST_2841_PI437012962	PEXP_051620	KGO42211	hypothetical protein	7.2301	-1.20174	6.99e-08	5.12e-07	7.29e-08
TCGTGGTATGAGAATCAGTACCAAGAGTGGCTTTGAGCGTCGCTTGGAGAATAACAAAAG	CUST_3452_PI437012962	PEXP_071130	KGO40609	Helicase, C-terminal	11.4265	-0.637039	2.98e-07	1.7e-06	2.42e-07
GGAATCGGCTATATCCTAGGCTCTGTAATGGAAGGAAGTTTATCAGAAGCATCCTACCAA	CUST_3623_PI437012962	PEXP_084170	KGO41054	Transcription factor, fungi	9.66946	-1.04257	1.29e-07	8.51e-07	1.21e-07
AGCCTGAGTTTGTTGCTGCTATTGAGAAGATTATTGCTGCTGCCCGCAAACATGGAAAGT	CUST_613_PI437012962	PEXP_061640	KGO45536	Pyruvate/Phosphoenolpyruvate kinase	6.25311	-0.466415	0.00114557	0.00209487	0.000298182
AAGTTACTTCAAGCATTCAAAGAGATCCAGGAGAGAATCGGCCTGCCGTTTGTGAATTGT	CUST_7932_PI437012962	PEXP_028880	KGO43258	Amidase	12.7667	-0.592888	0.000754458	0.00144125	0.000205148
AAAGGTTGGTGATGGAAGTATGGCTTTCATGTTTGAAAGTGCTCACATGGTCGGCGTTTC	CUST_3660_PI437012962	PEXP_084540	KGO41091	Homogentisate 1,2-dioxygenase	13.1306	-0.791509	0.00113899	0.0020836	0.000296578
CGAGACAAATTGCTAACACCAGATATGGTTGTGAAAAGCGTAACTGTGGATTGTATATGA	CUST_8001_PI437012962	PEXP_045190	KGO39249	hypothetical protein	11.1471	-1.7445	2.51e-09	3.29e-08	4.68e-09
TTAATTTCATTTATGATGAGAAGCTGGTTGCGGATAAGATGAGGGCTAGGTTTGCGCCGG	CUST_6777_PI437012962	PEXP_107900	KGO41784	Glutathione S-transferase/chloride channel, C-terminal	16.484	0.381871	0.00813711	0.0124162	0.00176732
GAGGTCGGCAACAAGCGGACCAGTGCCTCATGGAGTGAGAACAAAGAAAGTTCCTCCTAA	CUST_9002_PI437012962	PEXP_003580	KGO37350	putative E3 ubiquitin-protein ligase, makorin-like protein	11.4227	-0.490587	5.72e-06	2.04e-05	2.9e-06
ATTATTAACCCACACGCTATTCCGTCCCGTATGACCATTGCCCATTTGATCGAATGTCAG	CUST_1009_PI437012962	PEXP_028490	KGO43131	RNA polymerase Rpb2, domain 7	11.4637	-0.326328	0.00927127	0.0139583	0.00198682
ATGGGACCAGTTGTATGATCTCGGCATCGAGATGGATTATGACAAGATCATTTCGAACCC	CUST_22_PI437012962	PEXP_014050	KGO47518	hypothetical protein	10.3078	-1.32101	2.11e-08	1.92e-07	2.73e-08
TTGGTTTGGGAGTACGAGAAGAAGGTCCCTGCCGTTGCGGAGAAGCACTTGGCTTTCCGT	CUST_3933_PI437012962	PEXP_026750	KGO42926	Apolipoprotein O	12.9392	-0.214067	0.00817996	0.0124759	0.00177582
AATCTCGATAAGCTTCAATATGGAGGCCGTGGCCTGGATGAGTTCATCTTTTCTCTGGAT	CUST_1790_PI437012962	PEXP_034520	KGO40068	Beta-lactamase-like protein	6.24485	0.689556	2.3e-05	6.68e-05	9.5e-06
AACAAATGCCGATTATGATAGTGATCTCTCTGGCTGGCTATGTGACCAACTACTTCAGTG	CUST_9885_PI437012962	PEXP_023870	KGO42516	protein of unknown function DUF1212	7.88662	-3.15865	4.16e-11	1.15e-09	1.63e-10
GGCAAGCAGCTTGAAGATGGTCGTACCCTTTCTGATTATAATATTCAGAAAGAGTCCACA	CUST_382_PI437012962	PEXP_013360	KGO47687	Ubiquitin supergroup	14.8352	0.2954	0.000360593	0.000749049	0.000106619
ACTTCCAAAGGCACAGTTGTTTCCGAGCTCGACTATGAAACTAGTGAAGAAGTTCCCAAA	CUST_6210_PI437012962	PEXP_057360	KGO44243	HAD-superfamily hydrolase, subfamily IIA, CECR5	12.9777	-0.847492	0.00240277	0.00409379	0.000582709
CTATCATTAAATCTAACAAATCCTCTGCATCTCGCAAGACTTTGACGGCTTACCGACAAG	CUST_3488_PI437012962	PEXP_071490	KGO40645	Helicase, C-terminal	9.22956	0.317602	0.0109431	0.0162683	0.00231562
TTTCTCAGAGCCAAGAGGCAGTTGTCACTACTTCCATCGCTTCTGTTTTAGATGCGGTTA	CUST_6035_PI437012962	PEXP_030030	KGO40427	hypothetical protein	10.7827	-0.235919	0.0121005	0.0178463	0.00254024
TATTTGAGATCCAAGTTTATTGATATTCCGGTCGGCTTCCTGGAGCGTGGAAAGATATGA	CUST_7209_PI437012962	PEXP_083400	KGO38647	Protein of unknown function DUF1446	7.77092	-3.31578	4.84e-12	1.85e-10	2.63e-11
AACCTGGTGATGTGGAAAGTGAAACCGACGAGGAATACGGCCAAGAAGGATATTATGATC	CUST_4382_PI437012962	PEXP_046180	KGO39144	Zinc finger, C2H2	12.8384	-0.793916	5.21e-06	1.89e-05	2.69e-06
AACATGAGGATATTCCCATCCAGCGTGTGACGAAAAAGAGGAGCATCCACAATTTGGCAT	CUST_7257_PI437012962	PEXP_057840	KGO47221	DNA binding HTH domain, Psq-type	8.2611	1.26064	3.9e-08	3.16e-07	4.5e-08
CTATGGTGGATCTTGCAGTGACATATCAAATGATGAGTCAATCACCAGATGCCGAGATCT	CUST_10164_PI437012962	PEXP_088410	KGO41617	Tetratricopeptide TPR-4	11.4333	1.02274	8.79e-06	2.94e-05	4.18e-06
ATCAAGGAAGTTGTCACACTCACATCCGATTTATCACGCAAGAACCTCGAGACCGACTTT	CUST_4608_PI437012962	PEXP_109470	KGO38404	Heat shock protein 70 family	11.2101	0.389438	0.000145277	0.000331882	4.72e-05
TGAATTTGAGGATCGTCTGAAGGATATCGAGAACGACGTCTCTGTCGATATTCAGTCGAG	CUST_4531_PI437012962	PEXP_075430	KGO36024	HAD-superfamily hydrolase, subfamily IA, variant 3	14.6808	-0.827318	6.8e-06	2.36e-05	3.36e-06
CAAAATAGCCAAAAGGACAAGGATATTCTCGTTGTGACGCATCAGGGTGTCATTTCTGTT	CUST_2590_PI437012962	PEXP_044510	KGO39370	Histidine phosphatase superfamily, clade-1	9.1895	-2.71926	1.28e-09	1.9e-08	2.7e-09
TCAAGCGAAAGTTCGAAGATAATGAAGGTGACATGTCCAAGCCCATCTACCGCTTTTTGG	CUST_4121_PI437012962	PEXP_059960	KGO45208	Phosphatidylethanolamine-binding protein PEBP	9.50433	-0.199901	0.00867975	0.0131564	0.00187267
AGATGAAATTTTTGCCTCAGCAGTTTCTCGCTATGTCTTCAAGCAGGGACGGCAGACAAT	CUST_936_PI437012962	PEXP_085470	KGO40721	Acyl transferase/acyl hydrolase/lysophospholipase	11.5102	0.814556	0.00400649	0.00649907	0.000925076
AATTGTTGACTCAGATACCGAGACAGGGCACTTTGTTGGACATGAGGAGAAGACGAATGT	CUST_1870_PI437012962	PEXP_035320	KGO40148	Amino acid/polyamine transporter I	10.8848	-0.393006	0.00457985	0.00733097	0.00104349
TGCTTTAGATTGGCAACAATTGCCGACACTCTATCACATCATTTCACGACTCGCAGAGGT	CUST_4948_PI437012962	PEXP_077550	KGO37739	Acetoacetate decarboxylase	6.41365	-0.776874	1.42e-06	6.28e-06	8.94e-07
ATGTCTTGTTTGGATTGAGCGGAGATGACAATCTAGGGACGGATTCTGAGCATGGTGAAT	CUST_2296_PI437012962	PEXP_107200	KGO41340	hypothetical protein	12.9014	-0.349137	0.000288205	0.000611827	8.71e-05
AACTTGACGTAGGCTGGTTCACCTGGTCATCGTATAAGTGCTGGATTGAAGAGAGGAAAA	CUST_4190_PI437012962	PEXP_017570	KGO45877	Cytochrome P450, E-class, group I	6.48608	-0.804513	0.00115988	0.00211911	0.000301633
TTAAGGTTGCCAAGGTTGTTGATACTACTGCGGCCGGGGATACATTTGTTGGATATTTCG	CUST_9173_PI437012962	PEXP_099110	KGO46299	Ribokinase	11.7619	-0.322591	0.000926979	0.00173038	0.000246302
TGAACTCTTTGCGGAGTATGGTGAGATCAAAAACTTCAGCTTGAACCTTGATCGGCGAAC	CUST_4750_PI437012962	PEXP_031180	KGO40303	Nucleotide-binding, alpha-beta plait	9.9226	-0.325123	0.00137407	0.00246738	0.000351206
AAGTACGAGACATACCTTCGAGTTCAGGTTGACCACATTCGCTTGGGTAAAGAAACCGAA	CUST_4933_PI437012962	PEXP_077400	KGO37724	hypothetical protein	11.6874	-0.18223	0.0284309	0.0391567	0.00557356
TTTCTATCTCCTTCGTCAGCAACGAGGATGATGAAAAGGTCCTCAAGGAGATTGAGAAGC	CUST_442_PI437012962	PEXP_069940	KGO47776	Helicase, C-terminal	12.6657	-0.408692	7.9e-05	0.000195204	2.78e-05
AAGTATTTTAGTAATTGGGAGAAGAAGCAGATTGAGATAGAGGAGAACGCGAGGGCTAGT	CUST_5613_PI437012962	PEXP_066040	KGO46914	NAD-dependent epimerase/dehydratase	10.5446	-0.36669	0.000170983	0.000383206	5.45e-05
ATTGTTGGTCTTCCTGGCTCCTTTTTGGCTTGCTGGACAGTTGAGCTCAAGTATATTGGT	CUST_4806_PI437012962	PEXP_031740	KGO40359	Major facilitator superfamily domain, general substrate transporter	7.64549	-0.280159	0.00504404	0.00802396	0.00114213
GCCCGCATTTGTGATGATCGTAGGGAATTCCTCGGTGATATCGATGATTTCAAGATGGAT	CUST_10006_PI437012962	PEXP_025080	KGO42637	Lipopolysaccharide-modifying protein	8.25927	-4.05908	2.45e-10	4.83e-09	6.88e-10
AATGTTGATTTGATTGTGCTAGCTCGGTATATGCAGGTGTTGTCTCCAACCCTGTGTACC	CUST_9418_PI437012962	PEXP_053990	KGO41972	Formyl transferase, N-terminal	10.7032	-0.797819	2.39e-07	1.42e-06	2.02e-07
TGAAACTGATATGTTTCAATGGCCATTCATTGATGGATCGTGGTCCCTTGGGTTTGATGC	CUST_5246_PI437012962	PEXP_080530	KGO38037	Transcription factor, fungi	9.51741	-1.2809	1.74e-09	2.42e-08	3.44e-09
AACAGCAGATTACCTTGGCCAACCACGATAACAAATACCTCGAGGTTTGCAAGAACTACC	CUST_1051_PI437012962	PEXP_072270	KGO48497	Winged helix-turn-helix transcription repressor DNA-binding	11.6935	0.257229	0.00337035	0.00556229	0.000791734
AGAGTATTCTTGACTGCTCCGAAGTCAATGAGGGTTTCTATGTCAAGTGTGGCTTCAAGC	CUST_426_PI437012962	PEXP_069780	KGO47760	Fumarate lyase	12.0443	1.76926	7.71e-06	2.62e-05	3.73e-06
GCATGGAAAGCGCCTTTAGTGCAATTTCGTTTGGGCGAAGAGCCTGAATATACAGTTTAA	CUST_3437_PI437012962	PEXP_070980	KGO40594	hypothetical protein	10.4965	0.559362	5.15e-06	1.87e-05	2.66e-06
TTCAGTACAGCCACACAGCTATCAACAACATGTGCAAACAATGGTCAGTGGATCGCATCA	CUST_920_PI437012962	PEXP_102130	KGO38270	hypothetical protein	10.5456	-0.679227	1.29e-05	4.07e-05	5.79e-06
TTGAACTCCGAGTTGACCTTGCGTTTGCCCAAGGATATCTACAGCGAAATCGTTGAGTGA	CUST_10312_PI437012962	PEXP_103070	KGO36347	Frataxin	14.2446	-0.731476	3.37e-07	1.87e-06	2.66e-07
TAATCTTTTTGCCTGTGCCTTACTTGCTCTATTGGAAGGGGCATAAGATCCGTTCACGCA	CUST_2308_PI437012962	PEXP_107320	KGO41352	Major facilitator superfamily domain, general substrate transporter	9.13893	0.653262	0.00428856	0.0069098	0.000983538
ATTGATCACACCCTTTATTGATCCGAACACTCACCAGAAGCTCAGGTTCAATGAGGACCT	CUST_4156_PI437012962	PEXP_060320	KGO45243	hypothetical protein	9.95492	0.996808	1.42e-07	9.21e-07	1.31e-07
GTCTCCGAGGATGACATTGTGGGAGTTGGGAAAAACGATATCCTATCGTTTAAGGTTGGT	CUST_1539_PI437012962	PEXP_068740	KGO46704	GTPase of unknown function C-terminal	12.7281	-0.213215	0.029452	0.0404633	0.00575953
AAATTGATGAGATCTTCAAGATCTTCCGTATCCTTGGTACGCCTGGTGAAGATACCTGGC	CUST_3737_PI437012962	PEXP_085310	KGO41168	hypothetical protein	10.7474	0.304554	0.00329286	0.00544693	0.000775313
ATATTGTTAGTAGCGTTTACGCTGTTGCGGAGAAGGCAGCGGATATGATTCGTGAGGATT	CUST_5454_PI437012962	PEXP_086330	KGO40821	Glucose-methanol-choline oxidoreductase	12.0631	-2.04463	5.1e-10	8.87e-09	1.26e-09
TTCATTTCCGTTGCTCTCATCCCCATTCCATATCTTTTCTACAAGTTCGGGAAGCGGATC	CUST_133_PI437012962	PEXP_015160	KGO47629	Major facilitator superfamily domain, general substrate transporter	9.62302	0.308862	0.00747319	0.0114781	0.00163378
AATCTTTTGGAGGTCGAATGGCGAAACAGAGACGAGCATGGGACACAAAATAACCGAGAT	CUST_9203_PI437012962	PEXP_099410	KGO46329	hypothetical protein	7.15654	1.11755	0.000145723	0.000332675	4.74e-05
TTATCTACACTGATATTGTTTCCGGTGACGAGATCGTCGCCGATACCTTTAACCTTGTCC	CUST_3484_PI437012962	PEXP_071450	KGO40641	Translationally controlled tumor protein	10.6142	-0.162913	0.021823	0.0307553	0.0043777
GCATGGAGCAAAAAGGTTGATCTCTTTAAGTCATGGTTCAGTACCTTGAAGAAGTATTAG	CUST_993_PI437012962	PEXP_028330	KGO43115	Carboxylesterase, type B	5.56329	0.609028	0.000386889	0.000796433	0.000113364
TATCAAGGAAGGGAAGAAGGGATCAGTTGGATGGGAACTTCTTCGAGGCAAAAAGGTCTA	CUST_9889_PI437012962	PEXP_023910	KGO42520	Glutamate-cysteine ligase catalytic subunit	14.6762	0.237972	0.0136988	0.0200214	0.00284984
TTCTTGCACAACACAGAACTTCTACTTGTGCCCATCCTCATATTCGCCGTTATGTGGCTA	CUST_6010_PI437012962	PEXP_037750	KGO36124	Uncharacterized protein	10.8193	-0.362794	0.00119384	0.00217482	0.000309563
AATGGATGTGCGTATTAAGGAAGGTACACACAGTACCGGAGATGAAGTCAACAAGCAGCT	CUST_828_PI437012962	PEXP_096120	KGO43710	protein of unknown function DUF59	12.2294	0.252865	0.0295094	0.0405256	0.0057684
AGGCTTCCAAGAAAGCACTACACCAGCAGTTTTATACCGTGACTAAATTCTTGTGCGCTG	CUST_8099_PI437012962	PEXP_004990	KGO36664	Histone-fold	8.43751	0.449967	0.000130275	0.000300755	4.28e-05
GCGTCAAGCTATATGACTGGTGCAAACCTCATTATCGATGGAGGATACACTTTGCCTTAG	CUST_2134_PI437012962	PEXP_039650	KGO48101	Short-chain dehydrogenase/reductase SDR	15.429	0.393269	0.000844348	0.00159539	0.000227087
TACAACACTGCCCCACTGAGGAAGAAGGATAAGTCTCCTTATGGGGAGCGTGAGACTTGA	CUST_1945_PI437012962	PEXP_036070	KGO40223	Mechanosensitive ion channel MscS	9.12196	-0.737448	0.00108148	0.00198706	0.000282837
TGTTGCTCCTGGGAATGAAGCCTCGACTGAACCTGATGATCCGGTTATCATAATCGAATA	CUST_278_PI437012962	PEXP_091220	KGO45092	RNA polymerase I specific transcription initiation factor, RRN9	11.0113	-0.484326	0.000271414	0.000579854	8.25e-05
TGGTCTCTCCGCCTACATGTTCTTCGCCAATGACAACCGCGACAAGGTTCGCGAGGAGAA	CUST_10866_PI437012962	PEXP_007040	KGO36904	High mobility group, superfamily	13.9886	-0.504085	5.07e-06	1.84e-05	2.63e-06
GGCGCTGCCCAAAGACTTCAACCGAGGCAAGAGTCAGTCATTTCTCTAGTGCCAAGCTAA	CUST_1028_PI437012962	PEXP_072030	KGO48474	hypothetical protein	9.15634	-0.548735	0.008604	0.0130536	0.00185804
TATGGTCTTTCGAATCCCAAACTACAAAGCAAAGAATTCCCTAGCGTGCGGATCCGAACA	CUST_2211_PI437012962	PEXP_106350	KGO41255	hypothetical protein	6.09701	-1.03814	3.13e-07	1.78e-06	2.53e-07
TTATTATGCGAGCGCACTGAATACCATGAACAAGATGGGGGTGATACCGGATATGGAGAA	CUST_10191_PI437012962	PEXP_088680	KGO41644	Monooxygenase, FAD-binding	6.09596	0.745813	0.000377618	0.000779423	0.000110943
AAGAAGAGCTTCTTTGACTTGGTTGATTTTGTGAAAACTCGACAGCCAAACAAAGACTGA	CUST_3016_PI437012962	PEXP_053380	KGO42386	Glycoside hydrolase, family 1	10.2784	-1.81102	9.7e-10	1.51e-08	2.15e-09
TACTTTTGTCGTTGGGGATGATGAGGTGCATGATGCGCCGTTTTATACTATGACTAAGGA	CUST_1485_PI437012962	PEXP_068200	KGO46650	Alpha/beta hydrolase fold-3	12.7543	0.622496	0.000340344	0.0007111	0.000101218
AAACTGGATGAAATGACCAAGCGCTTAGATGAGCTAGAAGCATCTTTAGCTGCATCTGCG	CUST_6485_PI437012962	PEXP_038090	KGO47934	Heat shock factor binding 1	10.9889	-0.274858	0.000981573	0.00182143	0.000259262
TATCCAGCACTTGGCTGGTATGAAAGACAGCAAGGTCATTGCTGCTATCAACAAAGATCC	CUST_9337_PI437012962	PEXP_032600	KGO39845	Electron transfer flavoprotein, alpha subunit, C-terminal	10.3379	-0.476301	7.41e-06	2.53e-05	3.61e-06
ATATTGTTTGCGGTGCTATACATCGGTCATAAGGTTGCTTTCCGGCCGAAGTTTGTGAAG	CUST_10710_PI437012962	PEXP_005470	KGO36748	Amino acid/polyamine transporter I	7.44824	-0.618551	0.00369119	0.00604221	0.000860046
AGTTTCCTCGATGAAGACCACCATGGCCGAGCCACGGAGAAGGAGATTGCAGATTGGGTG	CUST_7195_PI437012962	PEXP_083260	KGO38633	Modifier of rudimentary, Modr	10.2365	-0.267998	0.00864281	0.0131063	0.00186555
TACGAAACAACGGAGGAGGACATGAAGTACAAAGCGTATGCTTCTATACACTACACTGGC	CUST_398_PI437012962	PEXP_013520	KGO47703	Cytochrome P450, E-class, group I	6.8455	1.33218	0.000857533	0.00161662	0.000230109
AATGACCTAGATGCCTTTGAAGAGTTGAAGACTTGGCTGTTTGGCTCTGTCGATGATGAA	CUST_6598_PI437012962	PEXP_023110	KGO42782	hypothetical protein	6.96264	0.481105	1.09e-05	3.53e-05	5.02e-06
GGTTTGGTGAAGGTTGTTTTGAAGGGACTTGGGGAGAAATATGATCAGCGTGCTACCTAA	CUST_9180_PI437012962	PEXP_099180	KGO46306	Acyl transferase/acyl hydrolase/lysophospholipase	10.1254	-1.8117	4.23e-10	7.69e-09	1.09e-09
TAAGGAGGTCCAGAAGATGCGTGAGGAGAAGATTAAGCCCAAGGAGCAGCTGACCCTCGA	CUST_2423_PI437012962	PEXP_058760	KGO38996	Fibrillarin	13.8458	-0.294796	0.0108236	0.0161167	0.00229405
AAGTTATGTGGGAAAATATGGCCCAGATCTTCAACAAGCTTTCCTTGGATCCTCGCGTTC	CUST_9840_PI437012962	PEXP_023420	KGO42471	Crotonase, core	8.47461	-0.697058	3.54e-05	9.74e-05	1.39e-05
TAAAAAGGAAGACGGATCCATTCGCAAAGAGAAGGTCTTCCAAGTCAGCTATGTGCCCTT	CUST_6020_PI437012962	PEXP_037850	KGO36134	Protein-L-isoaspartate(D-aspartate) O-methyltransferase	13.0426	-3.63364	8.08e-13	4e-11	5.7e-12
GGCGGAAAGACTGTTGAGGGCTATTTTCCTGTCACCATCATTTTAGCCACTAGGAAATAG	CUST_4616_PI437012962	PEXP_093220	KGO43751	Methyltransferase type 11	8.924	-0.614839	2.04e-06	8.46e-06	1.2e-06
TCTGTTCTCTGCATGTGGGCATGATGGTTTTGGAGAAGAGGTGGTGTGCGCTTGTAGGGA	CUST_5771_PI437012962	PEXP_096580	KGO43367	hypothetical protein	10.6677	1.11917	5.32e-05	0.000137618	1.96e-05
TGAGTACTTGTCCAAGCCGCTCAAACAAAACCAGATGATGCAAACCATCCTCAAATGTGC	CUST_2189_PI437012962	PEXP_106130	KGO41233	CheY-like superfamily	11.1294	0.207901	0.0199454	0.0283556	0.00403613
AAGCTCATCTCTGATGAGAATGTGCAATACCTTGGAATGGCTCTGGTTTGGCTGTACTCA	CUST_9315_PI437012962	PEXP_032380	KGO39823	Uncharacterized protein family UPF0121	11.2238	-0.474749	6.22e-05	0.000157612	2.24e-05
TTTGATTGTTATGGTTGTTGTCGTGGATTTCTGGCGGTCGGTTCCTAAGGTTGTTGATGG	CUST_1807_PI437012962	PEXP_034690	KGO40085	Heat shock protein DnaJ, N-terminal	12.5658	-1.24773	8.86e-08	6.2e-07	8.83e-08
AGGATCTTGAGGCTAGTGTTATCGAAACCAATGGAGATGCGACTACCTACAAGATCACCT	CUST_9620_PI437012962	PEXP_018860	KGO45763	hypothetical protein	7.39355	0.91411	2.11e-06	8.72e-06	1.24e-06
CGCGTGTATGAACATATAATGGACTTGCCATCTATCAAGGCTGCAAATTCAAGCTTGGCA	CUST_2322_PI437012962	PEXP_107460	KGO41366	hypothetical protein	16.0827	1.20738	5.98e-05	0.000152438	2.17e-05
AAGCGGCAGCCTATGGTTATGAGAAAACGGTTTCCTCAATTGATTTTCGTGGATCGATGA	CUST_8521_PI437012962	PEXP_011430	KGO49094	NACHT nucleoside triphosphatase	11.1237	0.63942	4.88e-06	1.79e-05	2.54e-06
CGGACTATGCGTGTTTGCATTTGTATCTGTTTGGACTGCTAAAAGAGTCTACAAAATTGT	CUST_8699_PI437012962	PEXP_047500	KGO39574	Uncharacterized protein family UPF0261	12.2185	-1.03301	1.48e-07	9.51e-07	1.35e-07
GCAGTGAATATTGCGTTGATTATGGCTGAGTCTGTTTCGACTCTAAGTAGGTGGAAGTAA	CUST_669_PI437012962	PEXP_094520	KGO43551	hypothetical protein	12.508	-3.3406	4.64e-12	1.79e-10	2.54e-11
TATGATTACAAAGCTGAAGCATGGAGGCAAGAAGCGCTTCAAGGACCTAGAGGTTCAGAA	CUST_10580_PI437012962	PEXP_081780	KGO47379	Helicase, C-terminal	10.14	-0.564032	4.69e-07	2.48e-06	3.53e-07
ATGAATGTAGAAGCTATGTGGGAGAGGCTGGGTATCTCAGTTGAGAATCCTCGCCAATAT	CUST_3082_PI437012962	PEXP_054920	KGO44008	FAD-dependent pyridine nucleotide-disulfide oxidoreductase	10.9252	0.502495	0.00193064	0.00335766	0.000477928
GGTAAAGAGCTTACATCCGAAGAAGAAAAATACTTGGAGGAGGTATACACCCCTGTCGAG	CUST_2356_PI437012962	PEXP_040200	KGO48181	Aldo/keto reductase	7.52674	-1.86152	7.63e-08	5.49e-07	7.81e-08
ATGGTGCAAGGCTCGCCATTTGGAGAATAATACTTTCGAGGAAGAGGAGATCACTCTCTT	CUST_1056_PI437012962	PEXP_072320	KGO48502	FMN-binding split barrel-like protein	13.5135	-0.492842	7.02e-06	2.42e-05	3.45e-06
GGAGTGGATAAAGTGGTGAACGAGTTGATTGCCCAAAAACAAAAAGCCTCAAGTGCCTGA	CUST_8179_PI437012962	PEXP_105560	KGO41482	Formyl transferase, N-terminal	12.3626	-0.440054	0.000157544	0.000356651	5.08e-05
CGAAATTGCTGGGGACCTTACTATCTGGATGTAGATCCAAGTGCAGATCTAGAGTATTGA	CUST_2663_PI437012962	PEXP_009410	KGO49274	hypothetical protein	11.1205	0.317805	0.00142946	0.00255772	0.000364065
AAGAATGACCCGAGACTACAAGGAGGCCATTGATAAAACCAACATCATCAACGAAGAGCG	CUST_1175_PI437012962	PEXP_073510	KGO48621	hypothetical protein	6.76529	-3.31411	7.65e-11	1.88e-09	2.68e-10
TTGGAAGTCAGATTTTCGACTACTGGTGGGATACTACAGGGAACATGATCGAGCATTATG	CUST_230_PI437012962	PEXP_090740	KGO45044	hypothetical protein	10.1533	0.7385	4e-05	0.000108065	1.54e-05
ACTATGCCAGACATTGGTTCAACCAAATGCAGGATCAGGAGTCTTGTGGGCCTATGAATT	CUST_2384_PI437012962	PEXP_058360	KGO38957	hypothetical protein	7.18706	0.783642	3.7e-05	0.000100848	1.44e-05
AACACTTCTAACAGCAATATCACCCGAGATGATGTATTTCGCACAAGTACCCACGGCTCT	CUST_446_PI437012962	PEXP_069980	KGO47780	hypothetical protein	6.37662	-0.503792	0.000732359	0.00140411	0.00019986
GTTTTTGCCTAAGTTCTTAGAGGACCGAACTGACGACGACCAATTTACGGATGAGAAGAG	CUST_10976_PI437012962	PEXP_008140	KGO37014	Armadillo-like helical	11.4887	0.558159	0.000511301	0.00101956	0.000145124
AGATCACAGAATCTTTGAATATCTGGCAAGTCGGCCAGGATGGAAATCTGGTTGTTGGGA	CUST_10983_PI437012962	PEXP_008210	KGO37021	Protein of unknown function DUF3210	11.1677	-0.813592	2.91e-05	8.2e-05	1.17e-05
TCTTATTTACTGTTCTTGGGGAGTGGTATGTCGAGCGCAAGGTCATTGCAAAGGAGACAT	CUST_7000_PI437012962	PEXP_001650	KGO37140	Uncharacterized protein family UPF0546	12.8837	-0.618865	6.97e-07	3.47e-06	4.94e-07
GCTGATATCGCTGATCTCAAGAAGATCTACCGCGAGCTGGTTGACAGTACTATGAAATGA	CUST_10760_PI437012962	PEXP_005970	KGO36798	hypothetical protein	10.8715	-0.539186	9.93e-06	3.26e-05	4.64e-06
AGATCTGATCAAAGTGATCGAGGGTTCCAAATATCGCCCGTAAGATCACATTCCTCTTGG	CUST_8350_PI437012962	PEXP_009720	KGO48923	hypothetical protein	10.1857	-2.38468	2.48e-10	4.88e-09	6.94e-10
ACTTCTACAGTGAGAAGGTGGACTTGTGGAGTCTAGGTGTCTTGACTTATGAGTTTTTGG	CUST_5307_PI437012962	PEXP_046930	KGO39735	hypothetical protein	10.8569	-0.284722	0.00761727	0.0116886	0.00166376
ATGAGAAATGGATTCACAGGCTGCATGAGCTGGAGAAACGACTCAAATCTGAACGTGAAG	CUST_6008_PI437012962	PEXP_037730	KGO36122	Spindle associated	10.2022	0.369737	0.0002013	0.000443441	6.31e-05
CATTTCGTGTTCTCTCTGGATGTTGTTATCGAAGCGATTCGATCACCAGAGGATAATTGA	CUST_6355_PI437012962	PEXP_110450	KGO38767	protein of unknown function DUF4045	11.0653	0.459959	4.51e-05	0.000119434	1.7e-05
GTCATTCCTGGAGAGATCGCAATGGAGAAGGGCGCTCTTTATATTCCTAAGCACATAAAC	CUST_1776_PI437012962	PEXP_034380	KGO40054	Glycosyl transferase, family 25	12.505	1.23835	2.26e-08	2.04e-07	2.9e-08
AAAGCTTATTGATATGCGGTCAAGTCAATGGCCCTGCACACATCACTGGTATTGAGCGTA	CUST_4048_PI437012962	PEXP_041710	KGO48370	Tubulin binding cofactor C	12.4809	-0.622175	1.09e-05	3.53e-05	5.03e-06
GAAAAAGTCTCCATGATGCCACATGTTTACGTGACAGACACATCCGAGTCGAATGTATGA	CUST_2148_PI437012962	PEXP_039790	KGO48115	hypothetical protein	12.5492	1.82831	0.000471794	0.000948549	0.000135016
AGAAGAATACCAAACATGATGCTGCCGATGAACTTACCGATGAGCACCCAGTTGAGAAGA	CUST_9680_PI437012962	PEXP_019460	KGO45823	Zinc finger, CCHC-type	12.3537	-0.427981	0.000861764	0.00162304	0.000231022
TTGTTGTCGGTGGGGCTGAGGTTACACCTACGACTTATGTCGATGAGTTGTATAGTCTTT	CUST_3381_PI437012962	PEXP_037440	KGO35956	Uncharacterized protein	7.61341	-0.367211	0.00432866	0.00696436	0.000991305
TACTATTGTCATCATGTTCTATTTCCCCGAGACCATGGGGTCGAGTCTTGAGGAAATCAA	CUST_4483_PI437012962	PEXP_049530	KGO39538	Major facilitator superfamily domain, general substrate transporter	9.30942	4.14382	5.24e-07	2.72e-06	3.87e-07
AGACTTGTATGAATCCATTCCCATCCTCCCTTTGCCCGGTGATGTCAATATCTACGAGAA	CUST_18_PI437012962	PEXP_014010	KGO47514	Alpha-amylase, domain of unknown function DUF1966, C-terminal	6.24042	0.456799	4.65e-05	0.000122402	1.74e-05
TTGCTTGTGGCCATATTTTCCATCTATCTCACTTGCACGCAGACAAGTCACAGCAACCAT	CUST_10915_PI437012962	PEXP_007530	KGO36953	Tetratricopeptide-like helical	10.3375	-0.511003	3.45e-05	9.53e-05	1.36e-05
TATCATCCGCGAGCAAGTGACCCTTGGCAAATTCAAGTATTTGGATGCCATAGAAGATCC	CUST_471_PI437012962	PEXP_070230	KGO47805	ATPase, P-type, K/Mg/Cd/Cu/Zn/Na/Ca/Na/H-transporter	10.1166	-0.842577	7.17e-07	3.55e-06	5.05e-07
TTATCAACGTGGTCATTCTTGGGATTGCCTGCGCTATTTGTGGATTGGGACTCTATGTCT	CUST_5269_PI437012962	PEXP_080760	KGO38060	Amino acid transporter, transmembrane	11.9737	0.772042	0.000117575	0.000275035	3.91e-05
CTCTATTCTTGCTGCCAATTTCTTTTCTCAGGGGCAGGAGTTTCTACGCAGTGGTGATAA	CUST_2656_PI437012962	PEXP_009340	KGO49267	hypothetical protein	11.1538	-0.543677	1e-05	3.29e-05	4.68e-06
ATTGAAGTCTAATCTTCTCGGGGAAATGGCCAGTGCAGAATGGGAGTTGCTGGAAGAAAA	CUST_824_PI437012962	PEXP_096080	KGO43706	UV radiation resistance protein/autophagy-related protein 14	10.8886	-0.876137	4.75e-07	2.51e-06	3.57e-07
AATTCCATCGACCAGACGAGATACCGTGGTGCGAATCGGACGAGTTTGGGCTTTTATTGA	CUST_6365_PI437012962	PEXP_061900	KGO45593	hypothetical protein	8.92077	-6.17428	9.41e-17	1.8e-14	2.56e-15
GATTATGATAAGCTGAAACGGTTCAACTTGGCCGAAATCTACGACCCTTCACCGAAAGAA	CUST_10896_PI437012962	PEXP_007340	KGO36934	Uncharacterized protein	13.6974	0.312281	0.000625293	0.00121764	0.000173319
GGCACTCTTGCTTCGCTGAAGAAGGGCGAGACTAGTGCAGAGCAGGCTAAGCTCTCGTAA	CUST_6217_PI437012962	PEXP_057430	KGO44250	Glutathione peroxidase	15.5595	-0.881949	1.56e-06	6.77e-06	9.64e-07
AATGGCCGAAAGATTACTGTGATCAGAGGATTTGAGGGCAAGGACTATTTGGAGAAGTGG	CUST_10625_PI437012962	PEXP_097590	KGO38811	hypothetical protein	11.1175	-0.258482	0.00200097	0.00346559	0.000493291
TCTTCCAAGGGACTATGCCCAATGTGCCGACAGAAATTCGAATGGAAAGAAAAGGAATAA	CUST_3790_PI437012962	PEXP_040670	KGO48235	Zinc finger, RING-type	10.2072	-0.187839	0.0180262	0.0257876	0.0036706
TTTCATGCAGGATAGGCTGACCGATAAGGCTATGCTCAACATGCTGCAGAAAGAAGGTTA	CUST_904_PI437012962	PEXP_101960	KGO38254	hypothetical protein	9.16751	-0.821764	1.33e-05	4.19e-05	5.96e-06
ATCTACATCGACAGACACTACATCCGAATCGAACGGTGGGACAACAGAAACACTTAGCTT	CUST_1697_PI437012962	PEXP_033580	KGO39975	hypothetical protein	7.45556	-0.793336	2.57e-06	1.03e-05	1.47e-06
TAGACGCTCTAAAGAACGAAGGTCGCATTGATGACATGGCTGTCTGTACTCATGTTAAGG	CUST_4789_PI437012962	PEXP_031570	KGO40342	Protein of unknown function DUF3468	8.69474	0.809882	8.88e-05	0.000215368	3.07e-05
ACAAAACGATCTTCGGAAACAAGCCTGTGAATGTGTGGATTGTGTACGAGCAGGAAAACG	CUST_6390_PI437012962	PEXP_062160	KGO45618	hypothetical protein	11.2423	1.47222	1.16e-06	5.31e-06	7.56e-07
TACAGCCAAAGACGCATCGACGAAGAAGGAGCCTGCCAAGCGTCGCAAGACCGTTTCCAA	CUST_3317_PI437012962	PEXP_036800	KGO35892	hypothetical protein	5.5219	0.466539	5.09e-05	0.000132362	1.88e-05
GCTGCGTGGGATAGATATATCAAGTCGCAGAATATTGTTCAAGAAGACTCGGGAGTCTGA	CUST_4509_PI437012962	PEXP_075210	KGO36002	Multicopper oxidase, type 3	6.22278	-0.78288	0.00127512	0.00230867	0.000328615
AGGTTCCTAAGCAATAATGGACCAGCCTACGGAGCTGTAGCCAACAGAAATGGTTATTGA	CUST_1893_PI437012962	PEXP_035550	KGO40171	hypothetical protein	11.8773	-1.11628	7.82e-08	5.61e-07	7.98e-08
ATCTTCTGACAAAGATTATCGCATGCCTGATGAGCCCTACAGCTTGTTTGAAGGTCTTGC	CUST_2321_PI437012962	PEXP_107450	KGO41365	hypothetical protein	10.4455	0.49716	0.000945289	0.00176064	0.000250609
ATCTCCCTGTATTGCTGGATATTGAGGACAGTGATTCTGGTGAGGATGTTGTTGCTGTTG	CUST_7406_PI437012962	PEXP_042670	KGO39426	hypothetical protein	9.94959	-0.504344	0.000187244	0.000415666	5.92e-05
ATCCTTCTTATGTGATGCCGATGCAGGAGATGTTCCAAATGGCTTATTCGATCGAGCAGT	CUST_9878_PI437012962	PEXP_023800	KGO42509	Transcription factor, fungi	10.461	0.199717	0.00390515	0.00635313	0.000904303
GGCTGCTAGGCGGGAAAAGCATCTCGAAACAAAGAACAAATCCTAGATATTGCATTTTTT	CUST_10974_PI437012962	PEXP_008120	KGO37012	hypothetical protein	11.7011	-0.577754	5.33e-05	0.000137887	1.96e-05
TTTACTGATTGCTTTGATATCTACGACTTGGGACAATGGAGTGAGACACAACACGAATAG	CUST_10818_PI437012962	PEXP_006550	KGO36856	hypothetical protein	6.03673	1.30166	0.000386263	0.000795633	0.00011325
ACTTACAACACCGGCAGTCAGGATATTGTGAACATTGTCACCGAGGCCATTTCAAAGTAC	CUST_417_PI437012962	PEXP_069690	KGO47751	Glycoside hydrolase, superfamily	8.58735	-0.941628	3.62e-05	9.91e-05	1.41e-05
AAGATCCAGGCCAAGAACGAGAAGCTCAATGAGGAGCGCCAGCGCCAGGCTAAGGATATC	CUST_8933_PI437012962	PEXP_002890	KGO37281	Nucleotide-binding, alpha-beta plait	10.4254	0.340536	0.00114946	0.00210159	0.00029914
CAAGGAGATGAACAATCAGCTTGACGATATGCTTGTGAACTGGATGTCACAGCGAGCTAA	CUST_2860_PI437012962	PEXP_051810	KGO42230	hypothetical protein	9.98355	0.34485	0.00580077	0.00909702	0.00129487
ATGTCAAGGTTTCCTCTGAGGGGAAGTATACCTATAAGCCGAAGGATCTCGAGATCATTC	CUST_239_PI437012962	PEXP_090830	KGO45053	Oxoglutarate/iron-dependent dioxygenase	6.36371	0.871298	1.97e-06	8.21e-06	1.17e-06
CTTGATGCTTATGTGGAGACTGATAGCCGGAAATGCACCGTTGTGCATACCTTGACTAAA	CUST_1421_PI437012962	PEXP_067550	KGO46586	Eukaryotic molybdopterin oxidoreductase	9.59193	-1.80399	1.92e-05	5.73e-05	8.16e-06
TATTGACCTCTCACCTGATCAATTGAGAGAGATTTCAGGGCAGGTCTGGGATCATCAAGT	CUST_5697_PI437012962	PEXP_103660	KGO36299	hypothetical protein	11.0843	-2.75799	8.94e-11	2.16e-09	3.07e-10
ATCGACAGAAGAAACTACATCGAGGGAACGAAGCTGTTTGGTGCCTACTGGCATTTCTTT	CUST_5774_PI437012962	PEXP_096610	KGO43370	Peptidase M20	11.4838	-11.9947	5.1e-20	6.41e-17	9.13e-18
AAGAAACGTGATCGCAATCCTGTTGATCCTGCTACGATTGGCGAGGATGAAGAGGAATAT	CUST_10532_PI437012962	PEXP_081300	KGO47331	Major facilitator superfamily domain, general substrate transporter	12.7114	0.418791	8.23e-05	0.000202404	2.88e-05
TAGTACGAACTTGAATGACACTAGTTACAACTCGACATTACGGAAGTCCTCCGCACCACT	CUST_3503_PI437012962	PEXP_015480	KGO47855	Karyogamy protein, KAR9	6.7734	-0.284056	0.0239342	0.0334493	0.00476116
CTTGATATACTGACACGCTTAGACTCGAAAGCATCAGACACTTTGCGACGGTTGTTATGA	CUST_1885_PI437012962	PEXP_035470	KGO40163	Transcription factor, fungi	7.90004	-0.360799	0.0024602	0.00418101	0.000595123
TAGAGTTCCAGCCGCACTACCAGTACGAGGAGGCACTATCCAACGGCAGCTTCAAGCAGT	CUST_6284_PI437012962	PEXP_109740	KGO38696	Class II aldolase/adducin N-terminal	9.19614	-1.25124	1.08e-05	3.49e-05	4.97e-06
ATCATGTGGAGTTCCCAACAACGACAAGTACAAAGGATTCCTTTCCAAATGCGCGAAACC	CUST_5603_PI437012962	PEXP_065940	KGO46904	hypothetical protein	6.85291	2.43833	0.000127417	0.00029497	4.2e-05
CGGTTTGCCGAATTGAAGCAACATCTGGAGCAGGAGTTTAAAGAATGGAAGAAGCTGTGA	CUST_5687_PI437012962	PEXP_103560	KGO36289	Aprataxin-like protein	12.6539	-0.323953	0.00188608	0.00328586	0.000467708
GGGGATGGAGACTGGAAACTCCCTGATTATCCGGAATTAAACGTTGAACACATTGATCTT	CUST_2988_PI437012962	PEXP_053100	KGO42358	Monooxygenase, FAD-binding	11.9121	1.80063	7.48e-06	2.55e-05	3.63e-06
AACAGAAGCAAAGCGAAATTGTCGAGGAAGAAGCTGTCGCTGATGAGGATGTCGAAAACA	CUST_5360_PI437012962	PEXP_076880	KGO37522	Acyl-CoA N-acyltransferase	7.97807	-0.424055	0.000397945	0.000815519	0.000116081
GATGATATTCTTGAAAGTATTGAGGAGATGCGGTTTTACAAGGAGAAGCTATTTGGGTGA	CUST_6183_PI437012962	PEXP_057090	KGO44216	Exonuclease, RNase T/DNA polymerase III	11.5803	-0.460928	5.15e-05	0.000133824	1.9e-05
TATAACCAGTATGGAAGTCTCATTTCTGGGAAGGAAGAGAAATTCGAGAAATTCGACTAA	CUST_9932_PI437012962	PEXP_024340	KGO42563	hypothetical protein	10.9762	-0.264083	0.00698813	0.0107874	0.00153548
ATGAAAATCCAGAACCCATCCCATCTCCAGCTACTGGGTGGCGAAGATTGAATATCCTTT	CUST_5325_PI437012962	PEXP_047110	KGO39753	Amino acid/polyamine transporter I	10.5416	0.371311	0.00592036	0.00926865	0.0013193
TTTCCATCTCTCAAAATCACAGTGGCAAAGAAGGCCGATTCCTTGTATCCCTGTGTTAGC	CUST_7880_PI437012962	PEXP_064450	KGO47047	Ribonuclease H2, subunit A	8.80756	-0.206266	0.0226651	0.0318484	0.00453329
ATCTTTACCTTCTATGATGGTAACAAGGAGGTTATCAGCCGGCTTGGTGAAGTCGCGAAA	CUST_4101_PI437012962	PEXP_042250	KGO48423	Fatty acid/sphingolipid desaturase	10.4626	-0.239405	0.00775329	0.0118738	0.00169011
GAATAAGACGAAGTGGTCATTTCGCAAATCGCGTGACAGTGAGATGAGTTTGATAGGGAT	CUST_2107_PI437012962	PEXP_039380	KGO48074	RTA-like protein	6.40374	0.39561	0.00847766	0.0128889	0.00183461
AATCTGGGAAGTTCGAGGACCGATCTGTTCTATCAAAAGAAAAGTTTCAGGAATCAATGA	CUST_9220_PI437012962	PEXP_059330	KGO45319	hypothetical protein	11.3554	-0.282881	0.000943513	0.00175798	0.000250231
TCTATGTTGGAATTATCTCATAAGATTGCGAGCCAAAGATTCGAGGGAACGTTGGAGTGA	CUST_10391_PI437012962	PEXP_000410	KGO44350	Acyl transferase/acyl hydrolase/lysophospholipase	7.41394	0.820339	0.00708076	0.0109187	0.00155416
AAGACACACAAAAACATGTTTGGTCCATGGGCCAATTGTCTGGCAAGTTCACAGTCACAC	CUST_5683_PI437012962	PEXP_103520	KGO36285	RNA polymerase III Rpc4	11.7337	-0.801393	8.57e-08	6.04e-07	8.6e-08
TCATGGTATCAAGTCCTTCTTTAGGCCTGTAAAGCGTTTCTATCGCCGTATTGTCACCAA	CUST_2707_PI437012962	PEXP_050270	KGO42077	ATPase, P-type, K/Mg/Cd/Cu/Zn/Na/Ca/Na/H-transporter	11.1582	0.564214	0.00611443	0.00953685	0.00135747
TCTGTATATGAAAAGTTCATTGAGCTCTTTAAGGAGGTCGTCCTCACCACCAGCAAGGTC	CUST_8880_PI437012962	PEXP_092120	KGO43941	Aldehyde dehydrogenase, N-terminal	10.2796	-0.535713	7.06e-05	0.000176855	2.52e-05
ACTGGCTGGACTGTTATTGGACTCAGCGTTGCCAGTGCTGTTGGTCTTGCTTTGATTTAA	CUST_6400_PI437012962	PEXP_062260	KGO45628	Succinate dehydrogenase, cytochrome b560 subunit	15.5871	-0.570862	7.8e-07	3.81e-06	5.42e-07
TGCAACTTTGAGCGCAAGGATGTGATCGCCTATGAGGAATTTATTCCGAGGTATTTCCCT	CUST_9893_PI437012962	PEXP_023950	KGO42524	Appr-1-p processing	13.5131	2.05907	7.51e-11	1.85e-09	2.64e-10
CTTGGTCTAGATGTGCTGGAAGACTGTGAAAAGGTCTTTGAGGAGTGGAGATTGACACTT	CUST_6766_PI437012962	PEXP_107790	KGO41773	Monooxygenase, FAD-binding	12.1561	0.365719	0.0157789	0.0228162	0.00324765
ACACTCGCCCTAATTAAGGCAATGGTCGCATGTTGGCTTGATAAGAAGCATTCGGCATAA	CUST_802_PI437012962	PEXP_095860	KGO43684	Peptidase C15, pyroglutamyl peptidase I	13.0793	0.430214	0.00027608	0.000588573	8.38e-05
GAGCTGAGGAGGCGGGAGGATTCGAAGATTAATTCTGTTGATGTTTCTGCTTATGTATAA	CUST_370_PI437012962	PEXP_013240	KGO47675	hypothetical protein	13.4313	-0.429024	0.0214137	0.030242	0.00430464
AGAAAGTATGACAGAGTACTTGCAACTGGTCAAAGGGCATTTAGATGACGGTCTGGGCAT	CUST_34_PI437012962	PEXP_014170	KGO47530	hypothetical protein	11.3501	-2.01299	6.25e-10	1.05e-08	1.49e-09
ATTAGCGCAATGGTCATGTTTGGCAATATAGGTGGACTTATCAGCACCTGGTCATACCTC	CUST_10337_PI437012962	PEXP_103320	KGO36372	Major facilitator superfamily domain, general substrate transporter	6.01308	-0.400268	0.00102256	0.00188951	0.000268952
TTGGATCACTTCAAGCAGTACTATACTCTTGAGATGCAAAAGGACAATAGAGCCAAGCTA	CUST_3195_PI437012962	PEXP_056060	KGO38528	AMP-dependent synthetase/ligase	7.781	-0.879711	3.27e-05	9.12e-05	1.3e-05
AAGTTTAAGTGGGCATAATAAAAGCTCATCTGAAGACGAAGAAGACTACGAGCCCCAGGC	CUST_4810_PI437012962	PEXP_031780	KGO40363	hypothetical protein	7.4903	-1.01399	1e-06	4.7e-06	6.7e-07
ATCGTGTTTTTGATCATCTCCTTCGTTTCCGTTCAACCGGCAGTCCAAGAGTCAAACTCT	CUST_3909_PI437012962	PEXP_026510	KGO42902	TMS membrane protein/tumor differentially expressed protein	11.1869	-0.332867	0.000124403	0.000289056	4.11e-05
AGCTATGCAGACCGTCTCTAACAGAGAAAGAGATTAAGAAGATTGCAAGGGAAAAAGGTA	CUST_6654_PI437012962	PEXP_020650	KGO44547	hypothetical protein	7.11594	-3.30952	2.36e-10	4.71e-09	6.71e-10
AATGCTTGTAAGCGGAGGGTTGCTGGTGATGTTGGTGCTGGGGATGTCGTTAGTACTAAG	CUST_7611_PI437012962	PEXP_100490	KGO38311	Imidazoleglycerol-phosphate dehydratase	14.1743	-0.255934	0.00137159	0.00246338	0.000350636
ATGGAAATTATTGCGGTGACGCTGGGGTTTTTTGAGTCGATATTACAGCATACCTTTTGA	CUST_3109_PI437012962	PEXP_063160	KGO47162	hypothetical protein	9.39716	3.7894	0.000908799	0.00169984	0.000241955
AAAGCACTCTGAAGCATTGGAAGATCTAAGAATGAAACAGCTGAAGCTCGCTCAAGCCTG	CUST_5420_PI437012962	PEXP_085990	KGO40787	hypothetical protein	7.65968	-0.666884	2.87e-05	8.12e-05	1.16e-05
TGAAACAGACATATAATTCTCAGGAAGAGGATCGTCTCTGGAAGGATTCCCTCAAGATGG	CUST_753_PI437012962	PEXP_095370	KGO43635	Short-chain dehydrogenase/reductase SDR	7.42037	0.846816	0.000581016	0.00114428	0.000162876
TTTTGGCGACTGGGTACGTCAGCTGTGTATTATTCACGGCATCAGATATCACTATGGCTA	CUST_4263_PI437012962	PEXP_018300	KGO45950	hypothetical protein	7.87338	-1.47503	2.04e-08	1.88e-07	2.67e-08
ACCGAGTTCATGAAGTTCCCGCAGAAGTCCATGGTGTTGGTGAAGAACTTTGTCGTGTAG	CUST_1222_PI437012962	PEXP_073980	KGO48668	hypothetical protein	16.4594	1.68194	2.24e-09	3e-08	4.27e-09
TTTTTGACCAATGGTCACACTGTCACAGACGATCTCCGCTCCAAATTAGTTGACAAGGTC	CUST_6696_PI437012962	PEXP_021070	KGO44589	TATA box binding protein associated factor (TAF)	10.4068	-0.302454	0.00161763	0.00285577	0.00040649
GCTGACGCCAAATTCGCTAGAATCAGAGATATGGTAGCTACTTTGTGTACCCACTTCTAG	CUST_10424_PI437012962	PEXP_000740	KGO44383	Peptidase S8/S53, subtilisin/kexin/sedolisin	12.137	1.12602	7.96e-07	3.87e-06	5.51e-07
TATGATTCCTCGAGAAGTGGAAGTGGTTACTGAACTACCCAAGACCAGCACTGGCAAAAT	CUST_8240_PI437012962	PEXP_102540	KGO36409	Ribosomal protein L13, eukaryotic/archaeal	12.9839	1.0631	7.18e-07	3.55e-06	5.05e-07
AAGCTCATCCATGGCAATCTATGGCGATGTGTTCTTGAAGGCACTGTTTGTGGTCTTTGA	CUST_10193_PI437012962	PEXP_088700	KGO41646	Peptidase aspartic, catalytic	11.4893	0.655671	0.000553546	0.00109554	0.000155939
TACGCTACTATGGGTTTCTGTACCTGCATGAAGACGGTTGAGATTACCAAGCACAAGATG	CUST_7865_PI437012962	PEXP_064300	KGO47032	Mitochondrial substrate/solute carrier	14.2394	0.661395	0.000221336	0.000482192	6.86e-05
AAAGAAATGGATTCACTAGACAAGAAGTTCGCTGCTCTGCTTCGGCGCAACAAGAAGCTT	CUST_3631_PI437012962	PEXP_084250	KGO41062	RNA recognition motif domain, eukaryote	11.1304	-0.266098	0.00302233	0.0050434	0.000717875
TATGTACGACAGTGAGGATAGCAGTGTTACAAGGACAGATGCGAAATTCAGGCAGGTCTT	CUST_8335_PI437012962	PEXP_087420	KGO40959	hypothetical protein	10.9554	-0.826864	2.51e-06	1.01e-05	1.44e-06
AGTACAAAATACAAGTTTGAGCCTGTGCAGGGTATCATCGAACGGTGCTTGTGGATTGCT	CUST_6199_PI437012962	PEXP_057250	KGO44232	Guanine-nucleotide dissociation stimulator CDC25	9.34638	0.78567	7.3e-05	0.000182178	2.59e-05
TTGAACTACTTCAAATTTATGTGTTGGGTTCCCTACGCTCAGGATACAGACAAACTGTGA	CUST_4013_PI437012962	PEXP_027550	KGO43006	hypothetical protein	11.4219	0.7315	0.0161047	0.0232438	0.00330852
AATGTATCCTTGACCTTGGACGATTGAGAGAATGGATTCGAAATGGCGGCAAGGTGGTTT	CUST_6304_PI437012962	PEXP_109940	KGO38716	Heat shock protein DnaJ, N-terminal	11.3244	0.46717	6.91e-06	2.39e-05	3.41e-06
GATGCTATCGCTGAGGTCCAGGCTAAGAAGAAGGATACCAACATGGGCATCTATGTTTAA	CUST_9809_PI437012962	PEXP_090040	KGO44935	ATPase, AAA-type, core	14.5625	0.170352	0.00981128	0.0147096	0.00209376
ATTAAGTCCTGCTATTGACGGGGGTCTCTTTGGGAAGAACATCTCAGGACATCTTTCCAA	CUST_5206_PI437012962	PEXP_080130	KGO37997	Activator of Hsp90 ATPase, N-terminal	8.29913	0.235156	0.00931131	0.0140123	0.0019945
AGACCACTCATACGACCCTCTGAAGTATATTGAAGAAATCGATATCCGCATTCCGGAGAC	CUST_2478_PI437012962	PEXP_043390	KGO39258	hypothetical protein	10.6155	-0.36879	0.000629961	0.00122507	0.000174377
AATTCTCGTTGGTTTCTTCTTTTTGGGACCTGGAACATACGCTGCTGTTATGTCCGTGGT	CUST_10778_PI437012962	PEXP_006150	KGO36816	Amino acid transporter, transmembrane	10.1661	0.655593	0.0074846	0.0114921	0.00163578
ATATTCATGACAGACGAAGACTCCAACCACGTGGAATGGGTAAAGAATGCCTCGATCAAG	CUST_3081_PI437012962	PEXP_054910	KGO44007	Neuraminidase	12.3665	-0.489475	4.51e-05	0.000119416	1.7e-05
TTGGCAGTTGAGGCGAGGAGACCTGATATGATTGTTCCCATCGAGGAATTAAATATTTGA	CUST_2378_PI437012962	PEXP_058300	KGO38951	hypothetical protein	9.48424	1.47142	6.72e-06	2.34e-05	3.33e-06
ATTTATGGATGGGTGTTATGTCTGTTGATTACCCGCAAGGGCGATAAAACCAGAACAGAT	CUST_2455_PI437012962	PEXP_104440	KGO36458	hypothetical protein	11.0514	-0.950674	1.27e-06	5.72e-06	8.15e-07
AATTAATAATGCACTATTCCACGTCGCAAAAGAAACGCAAGACACCGACTCCAAATCTCA	CUST_2873_PI437012962	PEXP_051950	KGO42243	Immunoglobulin E-set	7.79816	-0.597013	9.96e-06	3.27e-05	4.66e-06
GTGTTTTGATTCCAAGCTTGATGGAAGAGCTCGTCGTGTGCCTCATACTGCTTTTGTTAA	CUST_8766_PI437012962	PEXP_048170	KGO39641	hypothetical protein	12.7357	0.642499	0.0333592	0.045244	0.00644002
TTTTGATATTGGGTTCCCTGGTAACTTCATTGGGGTTGATCCGAGTCTCAATGGTGGTCA	CUST_5634_PI437012962	PEXP_066260	KGO46935	Aldo/keto reductase	13.0931	-2.44137	9.55e-14	6.3e-12	8.96e-13
CAAAACACAAGATCCAAAAGGTTTGCCTAGTCTTCAGAATGGATTGGAGATGGCACGTGG	CUST_8079_PI437012962	PEXP_004790	KGO36644	hypothetical protein	9.34767	-0.361418	0.000135733	0.000311994	4.44e-05
AAATAACGAGGTGTATGAGATTGGATCTTCTGGTCCCAAAGAGCACGACGGCTTGAATGA	CUST_10146_PI437012962	PEXP_088230	KGO41599	hypothetical protein	7.9767	1.8584	2.71e-06	1.08e-05	1.53e-06
ATTTTTGAAAATATCAAGCAGACCTACGAGAGACTCGAGCAGCTGCCGCAGGATGATAGT	CUST_875_PI437012962	PEXP_101670	KGO38225	Transcription factor, fungi	8.82303	0.473233	0.000846878	0.00159897	0.000227597
TTGATTTCGGAAGTGCTGTCGTATTCCGCTATCCGTTTGAGAATGACATTGTCCCTGCTT	CUST_3296_PI437012962	PEXP_036590	KGO35871	hypothetical protein	10.5261	-0.906761	3.77e-07	2.06e-06	2.93e-07
ATTATACGAGTGTTATCACTGTTGGTTTGATGGCATTGACCGCATTGTGGTGGTTCGTCC	CUST_9650_PI437012962	PEXP_019160	KGO45793	Amino acid/polyamine transporter I	8.67553	0.942243	0.00160692	0.00283787	0.000403941
GCTTTGATGGGTGCAAATCAATGCCGCATATACAAAACCATTGTGCCCAGGTCTATATAG	CUST_4525_PI437012962	PEXP_075370	KGO36018	hypothetical protein	8.73571	0.577891	1.17e-05	3.74e-05	5.33e-06
ACGTCTAGGACTGGAAATATGTTGCGGGAGAAGGGCGGTGATACGTTTACTTTTGTATGA	CUST_5408_PI437012962	PEXP_085870	KGO40775	Digestive organ expansion factor, predicted	12.4484	-1.2379	7.7e-09	8.33e-08	1.19e-08
ATAAAAGGCCATATGAAGGGACAAGCAACGCTCGCAAGGATATGCAAGGGTATCTTGACT	CUST_10346_PI437012962	PEXP_103410	KGO36381	hypothetical protein	8.66489	0.757502	0.00025862	0.000554406	7.89e-05
TGGCATATCTGGGCTGTTGCATTCCAGATGATCATAATTTGCATCGGTTTCTGTTATGTA	CUST_9596_PI437012962	PEXP_018620	KGO45739	Lipase, GDSL	13.2705	1.02702	0.000101906	0.000242615	3.45e-05
TCAAACAATTCCCTCATCTCTGCCTTCTGGTTCAAACTCACCAGACCTGGAATTGATGGA	CUST_1691_PI437012962	PEXP_033520	KGO39969	Dipeptidyl-peptidase 3	10.1654	0.474294	3.93e-05	0.000106357	1.51e-05
GGTGGTGACACTGGTAACCGTGAGGAGAACATCAACGGTCTCATCCGCCAGATGAACTAG	CUST_5879_PI437012962	PEXP_104020	KGO36541	Ribosomal protein L30, N-terminal	16.6169	-0.468658	0.000366767	0.00075999	0.000108177
AAGAGGCATAAAGTAATTATTGAGCAGTTTGGACGATACCCACATCGGAACCAGGCACTG	CUST_210_PI437012962	PEXP_090540	KGO45024	Tetratricopeptide-like helical	10.2726	0.539903	0.00228699	0.00391443	0.000557179
GTGCAAACATTTAAACAATATTGTCAAGCGGACCCTGGATGGTATTATTCGGCCTGTTAA	CUST_2540_PI437012962	PEXP_044010	KGO39320	hypothetical protein	10.8517	-9.64961	1.63e-16	2.68e-14	3.82e-15
CAAAATGGCACAGAGATCATTGGCCAGTGCGTTATGTCAGGTAAAGAAGTCAAGGAGAGA	CUST_5362_PI437012962	PEXP_076900	KGO37524	Arylamine N-acetyltransferase	9.15885	-0.700713	9.16e-05	0.000220997	3.15e-05
AGGAGAAAGATCAACGTAAGAAGAACGATCGTGAGATTCGGAGAGAGGAGATTCTTCGTG	CUST_1326_PI437012962	PEXP_066600	KGO46491	hypothetical protein	10.184	-0.735337	6.69e-07	3.35e-06	4.78e-07
AACCTACTGTTGTGCTGCAGGAGGGTGAGTTGGAAGGTTACAAGCTCCGGTCCTTCCCCT	CUST_1368_PI437012962	PEXP_067020	KGO46533	Acyl-CoA synthase, domain of unknown function DUF3448	12.1149	-0.428935	1.4e-05	4.37e-05	6.22e-06
GAGATCTTCGAATCTCAGCGCAAACCCTCGAAGATATTGCAGATCGAATTTGGGATATGC	CUST_1100_PI437012962	PEXP_072760	KGO48546	hypothetical protein	5.23963	0.22838	0.0133946	0.0196083	0.00279103
AGAAAAGGGTCAAGAAATGATGAAGAAGCTACGAACAGAAGTGACCCAGCTACTCGACAG	CUST_9931_PI437012962	PEXP_024330	KGO42562	hypothetical protein	8.10492	-0.248387	0.0105634	0.0157573	0.00224289
AATGAGTCTGCCCGTACCCATCAGAAGGGTATGGATACTCATACTGTATATGAGCACTTG	CUST_1541_PI437012962	PEXP_068760	KGO46706	hypothetical protein	10.2332	-3.29815	1.59e-07	1.01e-06	1.44e-07
ATCACACATCAGCTTCGAGCAAGCCTGCGCCTTACCTCTAGCCCTCATTGTCGCTGGAGT	CUST_696_PI437012962	PEXP_094800	KGO43578	hypothetical protein	8.02802	0.466001	6.97e-05	0.000174798	2.49e-05
ACGTCCTATTGGTTAACCAAACGACCGAAACTCTACAGAACCTGTGCGTGGAATTTGCAA	CUST_10029_PI437012962	PEXP_025310	KGO42660	Clathrin/coatomer adaptor, adaptin-like, N-terminal	9.62243	0.49743	7.38e-06	2.53e-05	3.6e-06
AGAATGGACATGTTGATGTTGATGCTAATGGGAAGAAAGTAGATCAGCCCGCGAAAGGGT	CUST_3907_PI437012962	PEXP_026490	KGO42900	GCN5-like 1	12.022	0.573602	4.11e-05	0.000110386	1.57e-05
AATACGATCTGGGACTTCAACACCGATTATATGCCTCTTACTGAGGGCTTTGCGCCTTAA	CUST_2745_PI437012962	PEXP_050650	KGO42115	Transcription factor, fungi	9.40388	-0.757968	9.59e-07	4.53e-06	6.45e-07
ATCTGATCGTTGATATTCTGGCATCCATGGCAAAGTTGAAGACAGGTCCTAAGGTGAAGG	CUST_3336_PI437012962	PEXP_036990	KGO35911	Ureohydrolase	9.12978	-1.24072	0.000389802	0.000801281	0.000114054
TTTGATGTGGGGCATTGGTGCTCAGGATGATCAAGATGCCTTCAATCCACAATTTGGACT	CUST_2537_PI437012962	PEXP_043980	KGO39317	protein of unknown function DUF2411	11.7881	-0.720165	1.24e-06	5.6e-06	7.98e-07
ATTGAATTGAAGGCCAGCAAAGAGGCTCGCCAAGCGCCTCCTCCGACTGAAACCCTCCAA	CUST_318_PI437012962	PEXP_091620	KGO45132	26S proteasome regulatory complex, non-ATPase subcomplex, Rpn2/Psmd1 subunit	12.8958	-0.191505	0.0191418	0.0272865	0.00388395
TAAAGGTCTATCTCTGGAAGAAGTGGCGCGGATCTTTGAAAAGGAGAAAACTTACCAGGT	CUST_5085_PI437012962	PEXP_078920	KGO37876	General substrate transporter	9.1747	-8.1638	2.2e-18	8.83e-16	1.26e-16
TATGTTTGATTGGGCTCTATGGGACCGCGAAATCAAACAGTTGGATGATATCACCCATGG	CUST_5462_PI437012962	PEXP_086410	KGO40829	Transcription factor, fungi	6.73118	0.694208	2.33e-07	1.39e-06	1.98e-07
TACCTCGAAGATTAACTACATTGATCCTCGCCTCACTGTCGTCTTCAGCAAGAAGTATGA	CUST_8844_PI437012962	PEXP_048960	KGO39719	DNA topoisomerase I, domain 1	11.4588	-0.759615	4.07e-06	1.53e-05	2.18e-06
CCAGCATCGATGACATTGTCATCAAGTACGACAAAGGAGAAGTTCGTGGTGTCTTCTCTT	CUST_2346_PI437012962	PEXP_040100	KGO48171	Amino acid transporter, transmembrane	11.7224	-1.33221	4.64e-08	3.67e-07	5.22e-08
TCCAGTCAAGATCTATGAGAATATCCTGCGTGGCAAAGTCAAGTATCCTCCATACTTGCA	CUST_8446_PI437012962	PEXP_010680	KGO49019	AGC-kinase, C-terminal	12.8913	-1.69062	1.86e-09	2.55e-08	3.64e-09
TTTAGAAAAGTCCAGGATCTCCTTGAAGCCGTCGATAAGGACGATCAGATCATAGTCTGA	CUST_6877_PI437012962	PEXP_108900	KGO41884	hypothetical protein	8.34733	1.18355	0.00349887	0.00575081	0.000818568
AGATGCTTTGGATCCAGTTCAAGTCGAAAATAAACTCGAGGTAGCGGCGAAGGAGATGTT	CUST_1989_PI437012962	PEXP_093010	KGO43859	hypothetical protein	10.8639	-0.592193	3.35e-06	1.29e-05	1.84e-06
GAATATACGGTTGCCACCGTAGCGACCATCTTGGTATTCGTCTACTCGTTTATGTTCTAA	CUST_8918_PI437012962	PEXP_002740	KGO37266	hypothetical protein	12.5675	1.26757	6.22e-07	3.14e-06	4.47e-07
TATAACCAATCCTAGTAGTGCGGATATTGCTTCAAAGCCCGCGCTCAAGCTACTAGATTT	CUST_4290_PI437012962	PEXP_045260	KGO39052	Male sterility, NAD-binding	9.52743	3.88766	8.31e-07	4.01e-06	5.71e-07
AGTTGTAATGGTTACTAAGCTTCTTCCTCGGCACCTACATGTCACCTCCATAGGGTTTGT	CUST_7575_PI437012962	PEXP_017290	KGO46087	Major facilitator superfamily domain, general substrate transporter	9.10913	-0.800956	3.04e-05	8.55e-05	1.22e-05
CTTTTCACTGTCGAGTAGCACCACCCCGATTATGAACTACATAGTAGACATCTTTGGTGA	CUST_4058_PI437012962	PEXP_041810	KGO48380	Major facilitator superfamily domain, general substrate transporter	5.13429	0.404876	0.00259155	0.00438054	0.000623525
AGACTCCTTTGGTCTGTTTGAGGAGGGGCAGAACGACATCTTCGATTTCTTACCTATGAT	CUST_1403_PI437012962	PEXP_067370	KGO46568	hypothetical protein	9.53428	-0.479575	0.000157429	0.000356484	5.07e-05
TTGTGCAAGTGCCTAGATGAAGGGTTCCCAGGGTTTGATCTGACATTTGCACAGAATTAA	CUST_9399_PI437012962	PEXP_029690	KGO43222	hypothetical protein	10.0703	-4.88141	1.05e-10	2.46e-09	3.51e-10
AGATCTATTGCGTGAAGACGTTCGACTCCGATTGCGAGTTCTACAACCGTGCAAATCTAA	CUST_10860_PI437012962	PEXP_006970	KGO36898	protein of unknown function DUF221	9.26664	0.984169	1.45e-05	4.49e-05	6.39e-06
GCAAAGTCAGGAAAACTGGAAACATTGGGCGTCCGATTTGGAACTTTCCAAATGGTGGTT	CUST_7927_PI437012962	PEXP_028830	KGO43253	Major facilitator superfamily domain, general substrate transporter	6.42671	0.175859	0.0266664	0.0368882	0.00525066
AGGCCATATCTTGATCCCAAGAGCATTGGAAGACGGGAGGCACTCGCCAAGAGCGAATAG	CUST_3322_PI437012962	PEXP_036850	KGO35897	Taurine catabolism dioxygenase TauD/TfdA	8.31756	0.47697	0.000435499	0.000883834	0.000125805
GTCTTTGTCTCAGAGCAATATGAGTACCAGCCAGGTAAACAGGGCGAATAAACACAGTGA	CUST_5263_PI437012962	PEXP_080700	KGO38054	C2 membrane targeting protein	11.5398	-3.66239	1.79e-06	7.57e-06	1.08e-06
TCGATGAGACTGGTCTTTTTGAAGCTCTTGTTCGGGATTGGATACTCCGGATTGATGAAT	CUST_10913_PI437012962	PEXP_007510	KGO36951	Alpha/beta hydrolase fold-1	12.1182	0.622181	0.00174319	0.00305758	0.000435215
CAAGAGCAATTTGGAAGCAGTACGGACTACCCTACTACAGATGAAGTTGAAAAATATGAA	CUST_6938_PI437012962	PEXP_049800	KGO38864	Glucose/ribitol dehydrogenase	8.56828	-3.78272	1.87e-11	5.93e-10	8.44e-11
TTTTGTCTAGCAATGCTCGGGTTCAACGAGCTGCCTGCGAACTTGTTTGTAATCTGATGA	CUST_3340_PI437012962	PEXP_037030	KGO35915	UNC-45/Ring assembly protein 3	10.2699	-0.439393	0.00580981	0.00910834	0.00129648
AGTGCTATCTGGCACCAATAATCGGGTCTCCGCAAGTGTGATGGATTTGAAAGAGGTATT	CUST_6226_PI437012962	PEXP_057520	KGO44259	Neuraminidase	10.6617	-1.00452	0.000864453	0.00162665	0.000231537
TATGAGCGAATCCTTTGCAATTCTCAGCATGTCGAGCGGATGATACAGTTCACTCACTGA	CUST_9817_PI437012962	PEXP_090120	KGO44943	Telomere length regulation/capping, TEN1	13.41	-0.216804	0.00781665	0.0119581	0.00170211
TTTATCTTGAAGATGGATGAAACTGGGGGAAAGATCCAGAGGATCGATGAGTTTGTTGAT	CUST_39_PI437012962	PEXP_014220	KGO47535	hypothetical protein	12.1024	-1.74381	1.57e-06	6.83e-06	9.72e-07
ATATTGCGACGTACTTAGGCTACGGACAGTCGTTAAACTCCAAAGTGCCGTTTAACGGAA	CUST_8757_PI437012962	PEXP_048080	KGO39632	hypothetical protein	9.77935	1.3662	1.66e-08	1.57e-07	2.23e-08
ATCGGTCGCATGGATTTCTTGGGTCGTATGGAAGACAAGAGGGAAGACGAACGGCGGGCT	CUST_4453_PI437012962	PEXP_049230	KGO39508	Craniofacial development protein 1/Bucentaur	10.2972	-1.0972	4.68e-08	3.69e-07	5.25e-08
AATGTGATCAGTCAAGGAGCTGGTGGGGAGCTCTACATGACATATATCTTCGAATGGAGA	CUST_8003_PI437012962	PEXP_021590	KGO44783	Protein of unknown function DUF1857	12.9207	0.958699	0.000276041	0.000588573	8.38e-05
TATTATAGCTTTGCAAACACCCATCAAAAAGAGGCTCGACTTTTCTTCACGCAAGGCTGT	CUST_7879_PI437012962	PEXP_064440	KGO47046	hypothetical protein	9.55157	-0.208638	0.0100588	0.015056	0.00214307
ACTTGACTGGTAGCTTCCGGCTGTACAAGAAGTCAGTGCTTGAGAAGGTTATCCTCAAAA	CUST_11016_PI437012962	PEXP_008540	KGO37054	Glycosyl transferase, family 2	13.6015	0.419727	0.000436299	0.000885099	0.000125985
GTAATGTTGGAGTTTATTTCGGTACATTATGGTGGTATCGAAGTCGGGATGGAGACTGCG	CUST_5913_PI437012962	PEXP_104360	KGO36575	Major facilitator superfamily domain, general substrate transporter	11.8182	-1.78535	3.02e-12	1.25e-10	1.77e-11
TGTCGCACAAGACAAGTTCCATTGTATCATTCTCAAGGGTGGCGACAAGAACCCTTACTT	CUST_8096_PI437012962	PEXP_004960	KGO36661	Dihydroxy-acid/6-phosphogluconate dehydratase	8.39856	0.443474	0.000913464	0.00170706	0.000242982
AGTCATGGAAACATATCATGTATCAGCTTTGATAGAAATGCAAGATGGGACCCTCTTTGA	CUST_5221_PI437012962	PEXP_080280	KGO38012	NACHT nucleoside triphosphatase	9.98332	0.710342	0.000812665	0.00154045	0.000219267
TGTAATTCTTCCTGACAGTATTAGAAGTTACCTCTCCAAGTTCGCCGATGACGACTGGCT	CUST_5312_PI437012962	PEXP_046980	KGO39740	Cystathionine beta-synthase, core	10.5862	-0.310006	0.00028957	0.000614206	8.74e-05
TTCCAATCTATACACCTAAAGGCTCCCGCACAAAAACTCGATTTGATCCACGCGTTAGAG	CUST_8462_PI437012962	PEXP_010840	KGO49035	hypothetical protein	5.86896	-0.987101	1.92e-06	8.03e-06	1.14e-06
TTGCCATTGCAGAGTCATGGAGGTTGTGAGGTTCTTATCTCCTTGGTTGCAGATGAAATG	CUST_3753_PI437012962	PEXP_040300	KGO48198	Transferase	6.84664	1.25912	6.35e-08	4.74e-07	6.75e-08
GAGTCAGTTGGAGATACAAAGAATGGAACTGAAATTGTTCGAGTCATTGAGCAGGATGCC	CUST_5439_PI437012962	PEXP_086180	KGO40806	hypothetical protein	6.26764	0.449271	0.000540329	0.0010718	0.000152559
TATTGTTTTCTACTTTGGAGAGGGAATTGGAGGGCAGTGGAATCTCCATCGTGCGAGATT	CUST_106_PI437012962	PEXP_014890	KGO47602	Uncharacterized protein family UPF0261	12.7493	0.650958	0.000228692	0.000497032	7.07e-05
AAGGTGATGATAATTCAAGCCGTGTTGATTCGTCCCGAGTGGAAAAGCGCAAACTCAACA	CUST_10197_PI437012962	PEXP_088740	KGO41650	hypothetical protein	14.3374	0.370773	0.000852179	0.00160717	0.000228764
TCAAAACGAGGAGGGGTTTAAATATACAGTGCTGAAATACTCGAAATGGGGATCTGATAT	CUST_3723_PI437012962	PEXP_085170	KGO41154	hypothetical protein	8.23282	2.21764	2.73e-07	1.59e-06	2.26e-07
TTAAATTGCAATTTGAAAGGTTGGGTGCAGTTATCTGCTACATTTGGTCATCCGCCGCTG	CUST_1614_PI437012962	PEXP_032750	KGO39892	Peptide chain release factor eRF1/aRF1	13.7939	0.19388	0.00840291	0.012783	0.00181953
ATGGATCTGTATTCTAAGTGGGATGAAGAGAAGCAAGAGCTGGAACCGGAAAAGAGCTAG	CUST_8664_PI437012962	PEXP_012860	KGO49237	hypothetical protein	12.6999	1.72302	3.32e-08	2.8e-07	3.98e-08
TGAATCTGATCTGGAAACTCTTTACGATGGTTTTCAAAAACGCAGGAGCGTTCATCACGG	CUST_10291_PI437012962	PEXP_046820	KGO39773	Uncharacterized protein	12.4354	-1.23541	1.26e-06	5.69e-06	8.1e-07
AGTCATTGAGATTCCTTGAGCAGTATTGGTCCAACCAACTGAGTGAGGAAGAAGACTGGA	CUST_10761_PI437012962	PEXP_005980	KGO36799	ATPase, V1 complex, subunit H, C-terminal	10.8618	-1.03271	1.86e-08	1.73e-07	2.46e-08
CTTTGGAAGAGGTTGCTATGATTTTTGACAAGGAAAAGGAACCAGAGAGCAATAGCAAAA	CUST_6186_PI437012962	PEXP_057120	KGO44219	Major facilitator superfamily domain, general substrate transporter	7.39979	-3.3799	1.53e-13	9.46e-12	1.35e-12
AGTGAGGATCATGTTCGAAGCTTTATCCAAGGTCTGGAAAAGGTGTTGAGTGACATTTGA	CUST_9027_PI437012962	PEXP_055140	KGO44059	AMP-dependent synthetase/ligase	12.5899	1.54585	1.17e-08	1.18e-07	1.68e-08
TTCGCATGTTTATTGTGGCTCTGGAAGCTTTGCAGAAAGTTTGGCAGACTCGAAGTCTTC	CUST_5790_PI437012962	PEXP_096770	KGO43386	Protein of unknown function DUF3468	8.36418	-0.855921	0.00011469	0.000269038	3.83e-05
TTGAGACATACCAAGTGCGGATCGAGCAGCTTGAGCTTCAAATCAAGAATACCGGAAACT	CUST_4160_PI437012962	PEXP_060360	KGO45247	hypothetical protein	6.40354	0.667806	1.36e-05	4.25e-05	6.05e-06
CTTACGGCTAGACGGGTTGGGTTTGATTTGCCTGAGTTGCATGTTCCTGAGAAGGAGTAG	CUST_7238_PI437012962	PEXP_020030	KGO44731	hypothetical protein	12.1562	-0.480223	1.04e-05	3.38e-05	4.81e-06
CAAAAACTCGTCAACTTTACCATCCACAGGGTCAGCAAATTTGCCCTCAAAAGTCAAATC	CUST_8512_PI437012962	PEXP_011340	KGO49085	hypothetical protein	9.82248	-0.372491	0.000365618	0.000758392	0.000107949
GAGGTTGAGAAGTCTCAAAATCCATCACAACCAACTGGGAACAACAAGTGCGCTTTGATG	CUST_1637_PI437012962	PEXP_032980	KGO39915	Small GTPase superfamily, Rho type	13.4505	-0.692188	1.02e-06	4.76e-06	6.77e-07
TTTGCAAGGTCGGTCTTTACACCGACAGCTAACCTCGCCAGGCGGCTATTCAGAAGATGA	CUST_5761_PI437012962	PEXP_096480	KGO43357	Uncharacterized protein family FLILHELTA	11.2369	-2.17269	3.34e-10	6.29e-09	8.96e-10
ATGGGTTACTCTTGTCCGACCGCCAGGTTTTGGATAACGTTGATACAGAGATGGTAGTTT	CUST_9969_PI437012962	PEXP_024710	KGO42600	hypothetical protein	5.89541	-0.643318	4.76e-05	0.000125014	1.78e-05
AAGAAGAACAAGAACAAGAAGACCTAGCTACCGATGCATGCAGGTGGGCTAACGACATTT	CUST_9555_PI437012962	PEXP_041200	KGO48300	Transcription factor, fungi	9.34798	0.473526	4.87e-05	0.000127473	1.81e-05
TCATGGAAAACACCGTTACGTCTTCACCATTATCGCCCTCAATGAGTCGCTCAAGTTCAA	CUST_6565_PI437012962	PEXP_022780	KGO42749	Phosphatidylethanolamine-binding protein PEBP	8.33775	-0.583871	0.0019886	0.00344625	0.000490538
TTCTTTGCAGTTTCGAACTTCTTAAACCCTTGGACTCGACCGCCCTGAAGAACCACATTA	CUST_2288_PI437012962	PEXP_107120	KGO41332	Phosphoprotein phosphatase PPZ	11.5992	-0.955416	5.23e-06	1.9e-05	2.7e-06
GTTTACTCAACAGCTTATAGTCGTTACGATCCTATTCAGAATTCGCATAGTCTATGCACT	CUST_5960_PI437012962	PEXP_004330	KGO37460	p53-like transcription factor, DNA-binding	9.68589	0.956496	0.00372061	0.00608171	0.000865669
ATGATACCCTGCGCAAGATCAAGGCCAAGTATGATCCGAATGATATCTTCTACGCCAGAA	CUST_4493_PI437012962	PEXP_075050	KGO35986	FAD linked oxidase, N-terminal	10.0638	-0.465293	0.00270495	0.00455537	0.00064841
TTCTGACAATAATCATCAACCGCCGGGACAGACAGTCATTCCTGAGCTCAAGGAAAAATC	CUST_2744_PI437012962	PEXP_050640	KGO42114	Zinc finger, RING-type	10.5594	-0.748902	0.00097623	0.0018129	0.000258047
TCTCAGGAGCGTGTTAAGAAGCTTGCCGAGGCACTTACTGGAGGTAAGCTGCGAGAGTAA	CUST_347_PI437012962	PEXP_091910	KGO45161	hypothetical protein	12.4051	0.240692	0.00265938	0.00448858	0.000638903
TTTGCAGGTATGATGGATATGATTCGTCGTGGGGAGATCAAGGGGGGAAATATCTTGTAT	CUST_3206_PI437012962	PEXP_056170	KGO38539	1-aminocyclopropane-1-carboxylate deaminase	12.5805	-0.645397	0.000748086	0.00143098	0.000203686
TCTTTTCTCTTCTTTCTACGATCTCAACGACTGGACTATGCTGGACCAGTTAACATGGGG	CUST_6072_PI437012962	PEXP_030400	KGO40464	Beta-lactamase-like protein	10.5617	2.97161	3.24e-06	1.26e-05	1.79e-06
TTCGATCCCGTAATCCGTCATATGTTATCAAGATGGCAGAGGCTTATTTTGTGAAGCCGC	CUST_8761_PI437012962	PEXP_048120	KGO39636	hypothetical protein	5.73471	0.246823	0.021246	0.0300305	0.00427453
GAGAGGGCACGAAGAGTCATCAAACGATACTATCAGGATTCCGTTAAAGCGAAAATTTAG	CUST_8738_PI437012962	PEXP_047890	KGO39613	Male sterility, NAD-binding	7.30079	-4.41695	9.83e-15	8.75e-13	1.25e-13
TAAAAGATGACCTGCTACAAGCTATGAAGGTTGGTCGTAGTGTCACTGCGCGTATCAAGT	CUST_10453_PI437012962	PEXP_001030	KGO44412	PAS-associated, C-terminal	10.0854	4.25662	1.61e-08	1.53e-07	2.18e-08
TATCATCTATGGTCGAGAGGTGTTTACCGCGGCCAATTACTATTTCCTTGTTCCCCTCTT	CUST_7166_PI437012962	PEXP_082970	KGO38604	Major intrinsic protein	9.24876	0.651416	0.00165457	0.0029123	0.000414536
TCTCCGTACTTGCAAAGAGAAATTCTATTCTTCTGTGCATGATTGCCTGCGAACCTGGGT	CUST_5296_PI437012962	PEXP_081030	KGO38087	Diaphanous GTPase-binding	7.9415	0.55315	2.22e-05	6.5e-05	9.25e-06
TCAATCATCTACTCGATCTCAGACACCGCGAGCATACAGTAATGAGCAGCATATGCCTTT	CUST_3026_PI437012962	PEXP_053480	KGO42396	hypothetical protein	11.345	1.36608	0.00122933	0.00223382	0.000317961
TTGCGACGTATCATGCGCGGCATCAGGAGGGGAAGGATTGTTTGGAGCGGTTGGTAAGAC	CUST_1194_PI437012962	PEXP_073700	KGO48640	hypothetical protein	11.7352	0.844162	6.92e-06	2.4e-05	3.41e-06
TTTAGAAGTCAGAGCTTTGATCAAATCCCGCGCGAGAAGAAGGTTCTCCAACTTACGTAG	CUST_9082_PI437012962	PEXP_098200	KGO46208	hypothetical protein	9.08073	1.70898	1.22e-10	2.79e-09	3.97e-10
ACACATCTAGGTATAGAGGACTTGGGGGGAAGCATGCAGGGGCATTATTGTAAAATATAG	CUST_4307_PI437012962	PEXP_045430	KGO39069	hypothetical protein	9.77957	0.49973	0.00092738	0.00173081	0.000246363
ATCTAGCTACAAGAGCGAGTCGCATTTCGGCGACTTGTCAGATAGCATTTCTCAATCAAC	CUST_9362_PI437012962	PEXP_029320	KGO43185	Patatin/Phospholipase A2-like protein	10.0377	-0.504045	0.000146675	0.000334393	4.76e-05
ATTCCCCAGGATTCTTTCTTCGCATCTTCGTTTGAGCAGATTATGGGTGAATGGGTGTGA	CUST_1791_PI437012962	PEXP_034530	KGO40069	hypothetical protein	12.8428	0.581662	8.22e-05	0.000202106	2.88e-05
ATTTGCTTGGTGGTGTCTTTCCACTGGTTACAACTGCATTGTTCACCAACCTGGGTTATC	CUST_3875_PI437012962	PEXP_026170	KGO42868	Major facilitator superfamily domain, general substrate transporter	10.0987	0.561487	0.00142042	0.00254327	0.000362008
ACACCAATGAAATGTCTGAGATGGATAAGCCTCATACAGAAACCCACACTCCTACCGAGA	CUST_815_PI437012962	PEXP_095990	KGO43697	Major facilitator superfamily domain, general substrate transporter	11.5775	-4.49887	3.75e-13	2.08e-11	2.96e-12
AAATCCTGCGGTATGCGCGTTGAATTCAAGACTTGTGACATTGAAGAAGCGCTTGAGGAT	CUST_3582_PI437012962	PEXP_083760	KGO41013	Flavoprotein	11.2256	-0.33522	0.00486376	0.0077521	0.00110343
GAAGAAATACTCAGCGATTACTTCAGGTGATTACCTGGTCCAACGATTGACAGCGACCTA	CUST_4176_PI437012962	PEXP_060520	KGO45263	Oxoglutarate/iron-dependent dioxygenase	12.0448	-1.1815	2.59e-08	2.28e-07	3.24e-08
TGGATTGCTGAGATTGAGGTCGCTGATGTTGCTGAGCTTGATGCGTTGCTTGATGAGGCT	CUST_2879_PI437012962	PEXP_052010	KGO42249	Glycine cleavage H-protein, subgroup	14.1085	-0.33233	0.0029307	0.00490189	0.000697733
GGAATTGTTAAGAGCATCGGTTATGACCCAACGCAACCTTTGAACCCAAATGCAAAGGAG	CUST_8325_PI437012962	PEXP_087320	KGO40949	Translation elongation/initiation factor/Ribosomal, beta-barrel	11.4003	-0.561004	5.72e-06	2.04e-05	2.9e-06
AATCTCTGATGGATGGCTCGATGGGCTATATGTCGAATCAGGGGATATATTCTCAAGACC	CUST_5072_PI437012962	PEXP_078790	KGO37863	Transcription factor, fungi	11.6969	-0.333864	0.00121644	0.00221359	0.000315082
TCGCATTATCTCAATTCGGATGAACCTAGTTCATCCGATGAAGATCGCGAAGACAATGAA	CUST_3707_PI437012962	PEXP_085010	KGO41138	hypothetical protein	7.28346	0.736765	1.69e-07	1.07e-06	1.52e-07
TTTCAATGCTCCAGCTGTTAAGCAATAACGCAAAGATCGAGGACTTGGTTAAAGGTGCCG	CUST_4283_PI437012962	PEXP_018500	KGO45970	Polyketide synthase, KR	7.84176	1.88969	9.44e-07	4.46e-06	6.35e-07
ATCTTGCATTGCAAAGACTACTTAAGGAGTCACACCTTCTTGACTCCGCCGATGATCTTG	CUST_10570_PI437012962	PEXP_081680	KGO47369	hypothetical protein	7.00444	-0.520995	0.000254118	0.00054627	7.78e-05
ACACTCCAACTCTCGCAGAAAGCAGAGATAAAGACAGAGAGAAGCTCTCCAAAAGAGGAA	CUST_9699_PI437012962	PEXP_019660	KGO45842	Arf GTPase activating protein	9.76816	-0.437987	0.00216573	0.00371955	0.00052944
AGCAGTTTCATCGGAACTAACTGAGTCATCCGAAGAAGAAATGGACGTGGATGAGACCTT	CUST_822_PI437012962	PEXP_096060	KGO43704	Cleavage/polyadenylation specificity factor, A subunit, C-terminal	10.1375	-0.721563	7.45e-06	2.54e-05	3.62e-06
TGGTTCTTGATCATCAATTTGATCACCGGCTATGTCTTCCTGTACAAGGGCTTTGAGTGG	CUST_1249_PI437012962	PEXP_074250	KGO48695	Glycosyltransferase, ALG10	10.6721	-0.44164	0.00024787	0.000534437	7.61e-05
AAGGCCAACGCCCGCATCGAGAAGAAGCAGAAGGCTCTCGATGCCGCCATCAAGGTTTAA	CUST_2016_PI437012962	PEXP_038470	KGO47983	Ribosomal protein L7A/L8	14.4862	-0.35555	0.00544962	0.00861191	0.00122582
GTTGAGAGCGAGAGTGAAGACGATGACGACGAGGATTGGGATGATTGGAGATTTAAATGA	CUST_3596_PI437012962	PEXP_083900	KGO41027	hypothetical protein	12.0801	-0.607442	4.81e-06	1.76e-05	2.51e-06
AGAACACACCGTAACAGTGTTCAAGGGAATAATCAAAATGCGCGTAAAGCATTTCCCCGC	CUST_5053_PI437012962	PEXP_078600	KGO37844	Protein of unknown function DUF1751, integral membrane, eukaryotic	6.33226	-0.310307	0.00290222	0.00485911	0.000691644
TGATTGATTATAATTCCTGGGTGGAGAAGTCGTTCGACCGTCTCAAATTGACATCGCTCC	CUST_9489_PI437012962	PEXP_016080	KGO46147	Methyltransferase type 11	9.95094	-1.79459	1.42e-09	2.07e-08	2.94e-09
AAATTGAACGGCTATTGTCGCATCTTGGATTGGTCGTTTCGGATATTGAGGGTGCTGCTA	CUST_9286_PI437012962	PEXP_032090	KGO39794	Nnf1	6.08385	-0.398866	0.000334295	0.000699771	9.96e-05
AACCATACCTCTACTGTGATCTTCACGAATCTGGGTGTTTATAAGATGCACGGCGCGTTT	CUST_6867_PI437012962	PEXP_108800	KGO41874	Uncharacterized protein	10.1892	-0.709266	1.17e-05	3.75e-05	5.34e-06
CTATTGCGGACTATCATATGTCCTGCAATTCCGTTGAGTGTTTGTGAGGTATCCATTTAG	CUST_10806_PI437012962	PEXP_006430	KGO36844	hypothetical protein	6.99999	1.47012	4.19e-06	1.57e-05	2.23e-06
AAGCCCAAGGCAAAGTCGAAGGGTACGAAATCGGAGCCAGAAGATATTTCTTCTGATGAA	CUST_8284_PI437012962	PEXP_086910	KGO40908	PAP/25A-associated	7.06887	-0.433601	0.00180591	0.00315822	0.00044954
ATTAGCAGTTGAGCAGAAGCAGCATTTGGAAGAGATGCTCAAGAACAGTACCAGCACCAA	CUST_7246_PI437012962	PEXP_020110	KGO44739	Vps52/Sac2	11.5218	-0.312354	0.000646206	0.001254	0.000178493
TGTCGAAGAAGGACCGTTTGTACTGGCTCCAGGATAAAACCTATGTTCCCTTTGGAAAGA	CUST_2225_PI437012962	PEXP_106490	KGO41269	AMP-dependent synthetase/ligase	11.9466	-0.292126	0.00385023	0.00627089	0.000892597
TGAAGATCTGGGATGTCACAATCTCCGAAGAAGAAAAGAAGAGGCTTGGGATCGTATCGT	CUST_10042_PI437012962	PEXP_025440	KGO42673	Nuclear pore protein 84/107	11.906	-0.381325	4.62e-05	0.00012169	1.73e-05
TGAAGAATTTGTGGTTGATCCGACAATTCTCCTTCCACCTACCTTGCAAACGTCTCGTGT	CUST_908_PI437012962	PEXP_102000	KGO38258	Eukaryotic initiation factor 3, gamma subunit	9.89419	-0.845369	1.16e-06	5.31e-06	7.56e-07
ATACTGGACAATAAGGTGTTTTCGCCGGTGAATTCCGGGCAATTCATCCAGAAACCTATC	CUST_9785_PI437012962	PEXP_089800	KGO44911	Membrane insertase OXA1/ALB3/YidC	10.7977	-0.657535	2.01e-07	1.22e-06	1.74e-07
CGTTCTCTGGAGGAGATCGACCTGATCTTTGCGAAAGGATTCTCAGAAAATATCAGCTAC	CUST_8177_PI437012962	PEXP_054250	KGO42003	Major facilitator superfamily domain, general substrate transporter	9.71534	-0.378396	0.000336573	0.000704101	0.000100221
CGTACGAAATGAGGAAATATGAGAATGTATTCTTTGAGACAAGGAAGCCTCAACAAAAGA	CUST_454_PI437012962	PEXP_070060	KGO47788	hypothetical protein	12.0282	-3.09175	1.46e-08	1.42e-07	2.02e-08
AAGGTGGTTCAGCAATTGCTTGCAGAAAAGCCCAAAGAAAAAGTTGAGGAGACCGCTTGA	CUST_6413_PI437012962	PEXP_062390	KGO45641	hypothetical protein	12.5455	-0.342738	0.0015673	0.0027757	0.000395093
GCGTATTTTGATCCCATGCCGGATCCTGGGTATTTTGCAAACGGTGGACTTTATTACTGA	CUST_3784_PI437012962	PEXP_040610	KGO48229	Transcription factor, fungi	12.832	-0.387882	0.00143745	0.00257064	0.000365904
ATGATATTTGCCTCTGAGGGTGTTGTCATCTACCACGAGACTAGCCTGGCTACTTTTACT	CUST_10160_PI437012962	PEXP_088370	KGO41613	Polyketide synthase, enoylreductase	7.04889	0.332769	0.00739682	0.0113695	0.00161833
TCTCATGATTCAATGTGAATCGTGTACACACTGGCTTCATACCAGATGCGTCGGATTGGA	CUST_3471_PI437012962	PEXP_071320	KGO40628	Zinc finger, PHD-finger	7.94357	0.391818	0.00107102	0.00197108	0.000280563
ACGAATGTTAACGATATCCCTGTTTCCTACTTTTCAGATCCTACGACAGTCCGATCCGTC	CUST_3011_PI437012962	PEXP_053330	KGO42381	6-phosphofructokinase, eukaryotic type	13.3134	0.687667	0.00325522	0.00539264	0.000767586
AACGACTCTATCAAAGTCGGTGATCAGGATGTTAAGATTCACAAGGCTTGCTCGTCATGA	CUST_2902_PI437012962	PEXP_052240	KGO42272	Complex 1 LYR protein	11.3611	-0.2206	0.00273365	0.00459831	0.000654522
AAGACCCAACAACAGGCGAGGTTTTCCACGAGAGCGAGATGAAGAAAGTGTACATAATGT	CUST_7475_PI437012962	PEXP_016290	KGO45987	hypothetical protein	13.0263	-0.588242	3.63e-05	9.93e-05	1.41e-05
GGAAGCTTTGCAGGGTTAGCATATGGCTTGGATGATTTAGAACTTGACCAGAACCATTGA	CUST_6805_PI437012962	PEXP_108180	KGO41812	Zinc finger, FYVE/PHD-type	8.85378	0.748756	1.35e-06	6.01e-06	8.56e-07
CTTACTCGGTTTTTGTATGGGGATGAAGTGGTAGGGATTCATTCAATATCTCCATCATAA	CUST_9083_PI437012962	PEXP_098210	KGO46209	Heterokaryon incompatibility	6.61701	1.6741	1.62e-11	5.21e-10	7.42e-11
ACGAAACTATCAGTATCAGCAACTACAGTCTTAGTGCCAGTGTTGCCTGCAGCAAGTTCT	CUST_8975_PI437012962	PEXP_003310	KGO37323	Ribosomal biogenesis, methyltransferase, EMG1/NEP1	12.8318	1.3216	9.92e-06	3.26e-05	4.64e-06
TATGACCGGTTTCCATTGGACTCGGAACATTTTCTCACGTATCGTTTTTACGGGTGGTGA	CUST_1857_PI437012962	PEXP_035190	KGO40135	hypothetical protein	13.4774	0.678997	0.0131587	0.0192883	0.00274549
AAGATATTATGGTCCGACAGACCAAGCAACAGATGGGACTTCTTATGCCGTTGGGATCAT	CUST_8100_PI437012962	PEXP_005000	KGO36665	hypothetical protein	11.981	-0.26073	0.0213628	0.0301787	0.00429562
CTCAACTACCTGCTTTCGAAGCCTGTTCTTGGAAACAAGAAAACCAGCAGTGCTTTGTTG	CUST_5820_PI437012962	PEXP_097070	KGO43416	Small-subunit processome, Utp12	10.8023	-0.26768	0.0150744	0.0218833	0.00311486
TATCAACCAATCCTACGTCATCTTTGGACAGCATTGCCAACGATCTGAACTTGTCCAAGG	CUST_8447_PI437012962	PEXP_010690	KGO49020	Mitotic checkpoint protein PRCC, C-terminal	10.5988	-0.91383	3.69e-08	3.02e-07	4.29e-08
TTTGCTTTCCTTGCGCTCTAGTGTCGACCATGACTTCGACATTTCGCAACTCAACTTGAA	CUST_6302_PI437012962	PEXP_109920	KGO38714	Major facilitator superfamily domain, general substrate transporter	10.2432	0.291844	0.0103983	0.0155318	0.0022108
TTATCTGGCTCTTATCATCCGCAGTCGCAAAACTTTTAAGAGCAGCGGAACCTTGCAGAT	CUST_9986_PI437012962	PEXP_024880	KGO42617	Uncharacterized protein	15.6917	0.392364	0.00244395	0.00415762	0.000591794
TGTTCAATAAGGCAAGCGAGAGCCATTGATGTAATGGTTGTGGTGCGTATAAGCGAATGA	CUST_483_PI437012962	PEXP_070350	KGO47817	hypothetical protein	12.5669	-1.63925	2.88e-10	5.57e-09	7.92e-10
TTCAGTAATAATTGGGAAGGTGCTGGATTTGACTGGAGTGGCTCCTGGCTACTGAATATA	CUST_3196_PI437012962	PEXP_056070	KGO38529	Transcription factor, fungi	11.0478	-1.47398	3.89e-10	7.19e-09	1.02e-09
AAAGAAAAAATGTTCTGTTGGGCAAAATAGAAGATGTCACTGAAAGATTCAGATCGGTGG	CUST_6077_PI437012962	PEXP_030450	KGO40469	Adenosine/adenine deaminase	7.66519	-1.50361	1.63e-07	1.03e-06	1.47e-07
AATCAAAAAGTACAACAAACTCATTGGCTAGCGGCTGGGTCCAAGGACGGGAAGATTTCA	CUST_9431_PI437012962	PEXP_092480	KGO43879	hypothetical protein	8.99899	-0.199195	0.0268882	0.0371645	0.00528998
TACTTTGATCCTAGCTTGCAGAAGCGATTCTTATACCCTGATCTCACCCTTACCGAGCTA	CUST_1452_PI437012962	PEXP_067870	KGO46617	Short-chain dehydrogenase/reductase SDR	7.08089	0.610833	9.67e-05	0.00023168	3.3e-05
TTAAGGGTAATGCTATTGATGGAACATACAAGGCTGTCGATACGCTGACTACTCCTGGCT	CUST_4454_PI437012962	PEXP_049240	KGO39509	hypothetical protein	15.5376	-1.28854	3.4e-05	9.42e-05	1.34e-05
CCGAATCTGATCGGTTCATCAACTCAATACGCGAACAGGAGCCAAGCTTCGTTCATTTAA	CUST_9861_PI437012962	PEXP_023630	KGO42492	hypothetical protein	11.5008	0.691613	0.00305614	0.00509475	0.000725184
GCATCTTAGTTGGAATGGGGCTTCTGATGGAGATCATCATTGTCGTCTTACTTTTGGCAG	CUST_2245_PI437012962	PEXP_106690	KGO41289	hypothetical protein	6.49863	-0.521813	0.000798193	0.0015153	0.000215687
AGAATTCGTCAACGATCTTCTCCGTTCTGATTTCCACAAGCGCTTCATGGGCAAATACGT	CUST_8815_PI437012962	PEXP_048660	KGO39690	Cwf15/Cwc15 cell cycle control protein	12.7453	-0.388351	1.12e-05	3.61e-05	5.14e-06
ACTTTGAGACTGCGAAGCATTGGCTTGGTGGACTGATTCGGGAGGAGGGTAGTGTTGCCC	CUST_5694_PI437012962	PEXP_103630	KGO36296	Urease accessory protein UreD	12.9969	0.831001	1.55e-06	6.75e-06	9.6e-07
CCTTCGGTTCATGGCAGCGAATTCTCATATCGACCTGAAGATCAATGGCAAGGATTCTAA	CUST_5323_PI437012962	PEXP_047090	KGO39751	Pleckstrin homology domain, Mcp5-type	10.1682	1.2749	2.78e-07	1.61e-06	2.29e-07
ATCCCATTTTTTCGACTGGAAATACCGATCCTAGTATCTGGAATGACCGGAAGGTACTCC	CUST_3846_PI437012962	PEXP_025880	KGO42839	hypothetical protein	10.4684	0.865935	0.00061893	0.00120642	0.000171722
TTGACCTGAAATCCACTTCGAATATCTTCGCCGGCGTTACGATCTTCATCAATGGCTCTA	CUST_8685_PI437012962	PEXP_047360	KGO39560	hypothetical protein	6.8443	-0.961929	2.54e-07	1.49e-06	2.13e-07
ACAGACAAATTCATGCGGGACTTGAGAAACTCGAAAAGTATCTTGAGAAGTGTCGGTCCG	CUST_3772_PI437012962	PEXP_040490	KGO48217	hypothetical protein	9.35486	0.304599	0.00372822	0.00608994	0.000866839
TCTTACTCGGCTTCTTATTTGGGGGATGAGTCGAAGCACAAGGAACGTGTTTACTCTGTT	CUST_6628_PI437012962	PEXP_020390	KGO44521	hypothetical protein	10.9042	0.624482	0.00049941	0.000998225	0.000142087
AGAATTCCAGCCTGGTCACATTGATGACTATCTTTTGCGCTTCATGGAGTGGAACATGAG	CUST_945_PI437012962	PEXP_027850	KGO43067	Helicase, C-terminal	10.8722	-0.506292	0.000256933	0.000551495	7.85e-05
TGCAACAAGTTCCATCTTGTTGTTAAGGGAGATGGTTGTTACGATATTGCTGCGGCTGCT	CUST_1494_PI437012962	PEXP_068290	KGO46659	Peptidoglycan-binding Lysin subgroup	9.44508	2.03719	8.76e-10	1.38e-08	1.97e-09
TTAAGCCTCTGGATGAATTGTTCGAATCCACCACTACAAAACCCAAGCTGTACTACCTTC	CUST_6624_PI437012962	PEXP_020350	KGO44517	DNA-binding SAP	9.59469	-2.23337	5.39e-10	9.25e-09	1.32e-09
CCTATCTCTGAAGAAATGGACCGAGTATGCATGAGGAAGGAAGATTGCAGTCAATCAGAC	CUST_5171_PI437012962	PEXP_079780	KGO37962	hypothetical protein	7.84489	-1.55049	4.89e-08	3.83e-07	5.45e-08
AAGCCCAAGATCGTTCTCTTAATCTTCGTCAGTGGCAAGATTGTCCTGACTGGTGCTAAA	CUST_1355_PI437012962	PEXP_066890	KGO46520	TATA-box binding protein	14.3653	-0.651874	7.87e-05	0.000194566	2.77e-05
TATGGCTAAAATGGATGAGCTACGGCGCAGCGGGGTACAGGTACCTCGAGCTATCGATGG	CUST_8410_PI437012962	PEXP_010320	KGO48983	Histone deacetylation protein Rxt3	9.89979	-0.246225	0.016514	0.0237732	0.00338386
AAAGTCATTGATGCTGAGGTTGCACAGATTAAGACTTGGGTGGCCGAGTATTACAAATAA	CUST_6832_PI437012962	PEXP_108450	KGO41839	Peptidase S28	10.8215	-0.732548	0.0275078	0.037953	0.00540221
ATGAACAAGAAGGGTATCTTCACTGATATGTTCCCTATCGAGTATGCCCGCATGCAGACT	CUST_10985_PI437012962	PEXP_008230	KGO37023	Ribosomal protein L28/L40, mitochondrial	11.4754	-0.218221	0.009942	0.0148967	0.00212039
TCTGTTCTTAGCGATATTGGGAATTGTTGGTGTTGGGGCTTGGAAGGATGTTCGTTTGAA	CUST_8795_PI437012962	PEXP_048460	KGO39670	hypothetical protein	15.007	0.453742	0.000323007	0.000677978	9.65e-05
AAACACAACAAGCGCAACATGCAACTACTAGTCCACAAACGCCAGAAGCTGCTGCAATAT	CUST_9950_PI437012962	PEXP_024520	KGO42581	S15/NS1, RNA-binding	11.5617	-0.286856	0.000972634	0.00180755	0.000257286
AGTCTTCCATCCAGCGTTTTTGCATCGGCAATATGAACCGTTTCGTCGATGTGTACAGTA	CUST_5025_PI437012962	PEXP_078320	KGO37816	hypothetical protein	9.03952	-0.786389	9.74e-07	4.59e-06	6.53e-07
TAGCAAGAAGAAGCAGAAGAAGTCCTCCAAGGAGTCTAGCTCTGAGGAATTGAAGCGATT	CUST_744_PI437012962	PEXP_095280	KGO43626	Uncharacterized protein	12.3573	-0.365348	0.000159547	0.000360794	5.14e-05
TGTATGGCTCACGACTATTTTCGGCGATCAATGGCGGGATAAGGTTGAAAAGAAGAACCA	CUST_6172_PI437012962	PEXP_056980	KGO44205	Major facilitator superfamily domain, general substrate transporter	10.5689	0.743275	0.0232132	0.0325276	0.00462997
GAAATTTATGATGAACATGAGGAGGAAACACAGCTTGATGACCAACAGGCTGCTGATGAC	CUST_622_PI437012962	PEXP_094050	KGO43504	Hepatocellular carcinoma-associated antigen 59	10.5544	-1.46414	4.63e-08	3.67e-07	5.22e-08
TGAAAGGGTTGACGCTTATTGTGAAGATCTTGGCTTGGTTGTTGGTCAATTCGACGCGTT	CUST_9996_PI437012962	PEXP_024980	KGO42627	hypothetical protein	11.3814	0.593307	5.75e-05	0.000147652	2.1e-05
AACAAATCATACCGAAACAACCAGTACTTCATCTACCCCGATTGGTCGGGCGGTGTTTAT	CUST_4665_PI437012962	PEXP_093710	KGO43800	Pyridoxal phosphate-dependent transferase, major region, subdomain 2	10.7274	-0.306206	0.00173652	0.00304727	0.000433748
TTTGGTAGTGTTGGGCAAGAGTCCTTCTTCCTTATGATGAGGGATCCAGTTCCACAATAA	CUST_8365_PI437012962	PEXP_009870	KGO48938	Acyl-CoA N-acyltransferase	12.207	0.745886	1.43e-06	6.3e-06	8.96e-07
ACGAGTAGTAAGAGTTACCGCTCACTCAAGAACTGGGGTCATGATTCACTCAAAGAGTAG	CUST_10361_PI437012962	PEXP_000110	KGO44320	Protein of unknown function DUF3140	5.49858	-0.946299	4.48e-06	1.66e-05	2.36e-06
TTCTGACGAGCGGGATCTCATCATTGAAACAGAAGGTGTAGATCCCAAGTACGTTTACAC	CUST_10455_PI437012962	PEXP_001050	KGO44414	hypothetical protein	11.1301	-0.441956	1.7e-05	5.15e-05	7.33e-06
CTTCCTGCTCAATTTTTACAAAACTTAGACGAAGATATCTTGCTGCCAACCCTCTTTTGA	CUST_6520_PI437012962	PEXP_022330	KGO42704	Transcription factor, fungi	8.72772	-0.232459	0.0148508	0.0215859	0.00307253
TGTTTCTTTCCCTGAGCCTTCTGCGTTGAATCCTCTGCATGAACTGGAAATTCTCCGATA	CUST_10962_PI437012962	PEXP_008000	KGO37000	Acetoacetate decarboxylase	9.99766	-8.40872	2.35e-12	9.96e-11	1.42e-11
GTTCATTGATACCATCTTCCTGGTCCTTAAGAAGAAGCCATTGACCTTCCTTCACACCTA	CUST_6684_PI437012962	PEXP_020950	KGO44577	GNS1/SUR4 membrane protein	10.0133	0.86481	2.34e-05	6.78e-05	9.65e-06
CAAGATGGTGATGTGTCAGATGAAAATTCATATCCAGCGGATGAGAAGATAGATAATTAA	CUST_29_PI437012962	PEXP_014120	KGO47525	Ribosome control protein 1	11.8896	-0.556976	4.33e-06	1.61e-05	2.29e-06
TTGCGTACGGGTGTTGATGCTATGGCACTTGGCGCTTTGACTTTTTTGAAGAAAAAATGA	CUST_7793_PI437012962	PEXP_063580	KGO46960	Amidohydrolase	10.57	-3.02114	3.97e-12	1.57e-10	2.24e-11
ATGTCTGAAATGAGAGCTTCAATCAAGCTTCTTAAATCAGAGGCCAGAGACCTGCTTTGA	CUST_8111_PI437012962	PEXP_076190	KGO37539	hypothetical protein	9.86072	-0.683938	6.21e-05	0.000157499	2.24e-05
ATATGACGAAGCTTGGGAAGAAGGGTCGCACGCGTTATAAGGATCTTAAGTCTGAGGATA	CUST_6913_PI437012962	PEXP_109260	KGO41920	Micro-fibrillar-associated protein 1, C-terminal	10.1279	-0.452263	9.33e-05	0.000224562	3.2e-05
ACTACTTCACCGACATTGGAGATGCAGGTTCCGATATCAAGAAACAGGCAGAGAATCAGA	CUST_900_PI437012962	PEXP_101920	KGO38250	Heat shock factor (HSF)-type, DNA-binding	10.6499	-0.635466	3.63e-05	9.93e-05	1.41e-05
ATTCTCATGAGTTTCTTATCTTTTCAGACCCCTATCCGTGGGGTCACTGCATTTGAAGAG	CUST_5714_PI437012962	PEXP_089220	KGO41710	hypothetical protein	12.1195	-0.235081	0.0292347	0.0401867	0.00572016
TGAAGGACTTAAAGTTTGCTCATCATGGTGATATAGACACCGGACTCGAGTTTGTGCAAG	CUST_3048_PI437012962	PEXP_054580	KGO43974	hypothetical protein	10.7511	-0.985719	1.57e-08	1.5e-07	2.14e-08
ATTGATATATTGCAGAAGCAGTGGGTAACACTGAACGGCGAAAAGGTACTGTGGCTTCCT	CUST_9320_PI437012962	PEXP_032430	KGO39828	hypothetical protein	8.45944	0.559947	0.00013816	0.000317281	4.52e-05
TATCTAATCTCTGATGGGCGGAGTAATTACTTCGAGGGGTTGATGTTGATTGGAACGTGA	CUST_10162_PI437012962	PEXP_088390	KGO41615	Sodium/calcium exchanger membrane region	11.2253	1.89941	2.22e-10	4.49e-09	6.38e-10
GTTCAGCCATCGAAAAACGCCTGGCACATACTTTCCCAGAGACGAAAGAAGATAGTAACA	CUST_4865_PI437012962	PEXP_071900	KGO40691	AMP-dependent synthetase/ligase	9.25723	0.378234	0.0237736	0.0332341	0.00473053
CAGGAGGTGTCTTGCTCGATCACTGTGCGCGAGTTCAACAATGCCAAGAAGCGTTCTTGA	CUST_8804_PI437012962	PEXP_048550	KGO39679	Extracellular Endonuclease, subunit A	12.9035	-0.582059	2.68e-05	7.63e-05	1.09e-05
ATGTGGTATTCTACCCATTGGAGCAGTTCTGATGACTGGACATACGATATTGACATGTGA	CUST_10909_PI437012962	PEXP_007470	KGO36947	hypothetical protein	5.74631	-2.10352	4.19e-08	3.36e-07	4.79e-08
TAGTTTGGATTGCTCTATCTTCTACTCGAGGACTAGAGATGCTGCTAATTGGAGACACTC	CUST_1069_PI437012962	PEXP_072450	KGO48515	C4-type zinc-finger of DNA polymerase delta	10.5489	-1.10339	2.28e-08	2.05e-07	2.92e-08
TATGTGGTTTATGCGAGGAAATATTATAAGGGTCCGCCTGAGTCCGATGCTCTCGATTGA	CUST_5380_PI437012962	PEXP_085590	KGO40747	Amino acid/polyamine transporter I	10.188	-2.53742	2.09e-10	4.27e-09	6.08e-10
CGATGGTATCCGGAAATATTAGCGAAAGCATTGAAGGGTCAGAAGGATTTTCTTAGCTGA	CUST_9838_PI437012962	PEXP_023400	KGO42469	Oxoglutarate/iron-dependent dioxygenase	11.47	0.414659	0.00206111	0.00355444	0.000505938
TCTCAATGAAGTCTCCCTTCTCGATGAAATTTCCCTTCTCGATGAAGTCTCCTTTCTCGT	CUST_4715_PI437012962	PEXP_030830	KGO40268	GPI mannosyltransferase	9.59219	-0.863025	2.63e-06	1.05e-05	1.5e-06
CTGGAACTCAGGCCATTCTACTGGGATGTGGCTGCAGTCAATACGGCGCTAGGGTGTTAG	CUST_5326_PI437012962	PEXP_047120	KGO39754	hypothetical protein	14.3369	0.768182	4.51e-06	1.67e-05	2.37e-06
GAATACAACCCGCGTTACAATATGATCGCCAGTGCCGACAAGGAAATTATTTTCTATGTC	CUST_6497_PI437012962	PEXP_038210	KGO47946	hypothetical protein	8.43733	-1.01498	1.61e-06	6.93e-06	9.87e-07
GGAGTTGGAGGCTCGGGTCTGATTGAAGTTGCTCGATATTTTGGAATAGAAAGTGAATTG	CUST_1817_PI437012962	PEXP_034790	KGO40095	Haloacid dehalogenase, type II	12.5812	-0.395862	0.000896983	0.00168063	0.00023922
TGGTGCACCAAAGAGATGGAGAATACGAGTTTGAAAGCCAACAACATACAAGAGGGATGA	CUST_5034_PI437012962	PEXP_078410	KGO37825	Glucose-methanol-choline oxidoreductase, C-terminal	6.13081	-0.731231	0.000153568	0.000348449	4.96e-05
TGAAGCAGTCAACACCGTGACTGAGGAGATCAACGCACTTGATATTCAGTCGCATCTATA	CUST_6224_PI437012962	PEXP_057500	KGO44257	D-amino-acid oxidase	6.46315	0.52089	0.0085585	0.0129957	0.00184981
TGCTACTCTTCGTGCTATCATTCTGCATCTCAACAAGATCCAAGAACACTATACCCAGAA	CUST_8930_PI437012962	PEXP_002860	KGO37278	Fps/Fes/Fer/CIP4 homology	11.2522	0.54741	0.000246067	0.000530892	7.56e-05
AACCAGAAGGTATTCCAGTGGCTTGACAAGCGCTTTGATATCAAGCGTGAGAAACTGTAG	CUST_1229_PI437012962	PEXP_074050	KGO48675	hypothetical protein	15.719	1.96803	1.49e-09	2.15e-08	3.06e-09
AGATCGAGCGCATTGGGCTATGGGAATCTTGGAAGAGAACATTGCGAATTTGGAGGTTTA	CUST_1291_PI437012962	PEXP_074670	KGO48737	Protein of unknown function DUF3468	13.1318	0.415225	9.25e-05	0.000222835	3.17e-05
TTTCCAGGATGGCAAGAAGACTGGAGAATACAAAACAGACTTTGCGGCTACTACTGTAGC	CUST_647_PI437012962	PEXP_094300	KGO43529	Ribosomal protein S18	10.9636	0.55357	2.45e-05	7.07e-05	1.01e-05
TATAAATTCCTCAAGAAGACGAGTGGATCTTCGGCTGTGACGTGGGAAAGTGATCCTAAC	CUST_7285_PI437012962	PEXP_099440	KGO46387	Alpha-amylase, domain of unknown function DUF1966, C-terminal	16.949	-0.545559	0.0173226	0.0248696	0.00353993
TGGTCTTGTCTACTACGTCCTCATGTTCTACTCCGACCGAAAGAATACTGTCTACCCAAT	CUST_614_PI437012962	PEXP_061650	KGO45537	Major facilitator superfamily domain, general substrate transporter	7.24291	-1.01052	2.41e-07	1.43e-06	2.04e-07
CCTTTGAAATATATGGGAGCTAGCCAGTTGATGGTTGATGAGATGGTGAGGCGTGCAATT	CUST_8912_PI437012962	PEXP_002680	KGO37260	Fumarate lyase	8.9624	-0.908598	1.02e-05	3.33e-05	4.74e-06
TACATGGTTGCCGAGAAGGCTGCTGATGAGATTTTGAGCGAGCTTAAGGCTAGATCTTAA	CUST_765_PI437012962	PEXP_095490	KGO43647	Glucose-methanol-choline oxidoreductase, C-terminal	8.89671	-0.752136	0.000102234	0.000243338	3.46e-05
CAGGAAGAAGTTGTGGCTGCGCTATATAATTACCCACCAGGGATTTTTATGGGCAATTGA	CUST_9398_PI437012962	PEXP_029680	KGO43221	Pyridoxal phosphate-dependent transferase, major region, subdomain 2	11.5042	-4.83386	1.13e-13	7.26e-12	1.03e-12
CCCGTCTTGGTTTTGATTTTTGAATGGGTTATTTATGTAGTCACTTTTTTGCCGGTTTAA	CUST_3122_PI437012962	PEXP_063290	KGO47175	hypothetical protein	9.71944	1.17885	1.87e-09	2.56e-08	3.65e-09
CAAATTTACTGGGTTCAAAGTTACCCATCAGCCCTGCTCATCAAAGTGCGAAACCTAGTT	CUST_8515_PI437012962	PEXP_011370	KGO49088	hypothetical protein	8.50511	1.05956	5.87e-06	2.08e-05	2.97e-06
TGTGAAGAGAAAAATGGAGCTTCGCTGAGCGTCCCGTTTCACTGGATCTTAGCCAAAAAA	CUST_1685_PI437012962	PEXP_033460	KGO39963	Methyltransferase type 11	9.59327	1.17703	7.94e-09	8.52e-08	1.21e-08
TATGACGAAAAAGAAGTCGTCACCAGTACCAGACTCTACGTTGACCAAGTTTCTTCCCTC	CUST_6409_PI437012962	PEXP_062350	KGO45637	histone H3-K56 acetyltransferase, RTT109	9.33571	-0.428211	2.63e-06	1.05e-05	1.5e-06
GTCCTCGATGAAGACTCCGACTCAGAATCAGACTCATCAACTACTTCTCAGTCAGAATAA	CUST_7740_PI437012962	PEXP_105100	KGO41434	Armadillo-like helical	11.8705	0.209525	0.0060029	0.00937833	0.00133491
TGATCAACACAATTTCCGATCGCAATATGCGACATGCTTGTATCGATCGTTTCTGGGAAG	CUST_8732_PI437012962	PEXP_047830	KGO39607	Pentaxin	9.06801	-0.541078	5.02e-05	0.000130805	1.86e-05
CTCAACAAGCTATTTGAGGAGTTTGTCAATCAGTCTAACAAGCTTGGATTAGAGAAGTAA	CUST_7245_PI437012962	PEXP_020100	KGO44738	hypothetical protein	9.43398	1.64199	1.6e-08	1.52e-07	2.17e-08
AGTTTCTGAGATTTATCCTATCAATCGGTTGCCTGAAGGAGTTGAGAAGTTGCGAAAGGG	CUST_3604_PI437012962	PEXP_083980	KGO41035	Polyketide synthase, enoylreductase	9.0214	-0.746733	0.00133481	0.0024029	0.000342028
AACACATAAGAGGGGATTTCTGAAGTTCTCGACTTGGCTGAAGCGTGGAATATTGAGCAC	CUST_1547_PI437012962	PEXP_068820	KGO46712	hypothetical protein	10.4017	1.36111	3.28e-08	2.78e-07	3.95e-08
ATACACCCAGTTGAAGATCAACCAAAAGAAGGACATGACAACCCTCAAGTACGTTGAGCC	CUST_894_PI437012962	PEXP_101860	KGO38244	Inorganic phosphate transporter Pho88	11.4901	0.35991	0.000693729	0.00133744	0.000190371
TAAGTTGCGATTCCTGGATAAGCAGGACAAGCTTCCCAAAGATATCAACATGGGGGATGT	CUST_8450_PI437012962	PEXP_010720	KGO49023	U3 snoRNA associated	10.8051	-0.315051	0.00163291	0.00288022	0.000409969
CAAGATGTGATATCCAACGGGGTAACTAGTATCATCTCTGATACCAAGGGTGGCTTGAAA	CUST_7703_PI437012962	PEXP_104730	KGO41397	YjeF C-terminal domain, carbohydrate kinase-like protein	11.0854	-2.03632	4.31e-10	7.79e-09	1.11e-09
AGATGCTGATCCAGAACCGCGAATTGGAAGAGCTGCAGAATCGCATTCGCGAGGCCGAGA	CUST_8426_PI437012962	PEXP_010480	KGO48999	hypothetical protein	9.89205	0.625923	0.000108036	0.000255155	3.63e-05
ATTTCTGATGCCAACACACAATCGGTGGGAATGATAGACATGCCACACCAAAGCGTCAAT	CUST_8684_PI437012962	PEXP_047350	KGO39559	Magnesium transporter NIPA	6.06913	0.844607	1.17e-06	5.32e-06	7.58e-07
TTCTGATGGGGATGAGATTCCTCTAACTGAGATTAGAGTCGACAAGGAGTTTACGCAGAC	CUST_8012_PI437012962	PEXP_021680	KGO44792	hypothetical protein	6.37136	0.617681	0.000916275	0.00171199	0.000243684
ATGACTACGAGTTTGAAATGATTGAGGACGAGGATGAGATGCAACCGATGACTGGAGCAT	CUST_4909_PI437012962	PEXP_077160	KGO37700	Proprotein convertase, P	11.236	-0.208303	0.00379129	0.00618491	0.000880358
TTTGGTCCTGGAGCCACGCCTTCGGCTAGACCTTCTGGTGTTGATCCTACTCGTTTCTCG	CUST_9998_PI437012962	PEXP_025000	KGO42629	hypothetical protein	9.59937	-8.34201	1.21e-18	6.1e-16	8.68e-17
TTTGGAAACTATATCCCGAGAAGGTGGTCAAGTGGGGAATCTTTGATCTGGAAGCAAACC	CUST_694_PI437012962	PEXP_094780	KGO43576	Monooxygenase, FAD-binding	9.62882	0.410019	0.00362978	0.00594749	0.000846564
GAGGTTCCTAAGAGTGAGATCTTGGCTAAGCTTGATGCTGCTAAGCCTGTTGATAAATGA	CUST_2519_PI437012962	PEXP_043800	KGO39299	FMN-binding split barrel-like protein	10.6138	0.405906	0.000600189	0.00117605	0.000167398
TTCGTATATGAAGGTTCTGGACATGAGATCCTTCTTCCCGGCGAGGAAGAAGAGATTTGA	CUST_2387_PI437012962	PEXP_058390	KGO38960	Major facilitator superfamily domain, general substrate transporter	9.84664	0.304658	0.000666707	0.00129029	0.00018366
TATCAAGAACAAGCGTAATGAGAAGGCTGCTAAGTTTGCTGTCCCTCTGCCTAAGGTCAA	CUST_9021_PI437012962	PEXP_055080	KGO44053	Ribosomal protein S8e/ribosomal biogenesis NSA2	11.1969	-0.564639	7.38e-06	2.53e-05	3.6e-06
GCCATCCTTGATATGGACAATGGTGATGCTCGTTACCGCTACGTTCTCACGAACGAGTAG	CUST_3059_PI437012962	PEXP_054690	KGO43985	Alcohol dehydrogenase superfamily, zinc-type	8.68782	-0.385583	0.0245637	0.0342292	0.00487217
GGATACGGTGGTGAGCTTACGGGTATCAAGAAGAACCTGGTTAAGAGTGTTAAACTGTGA	CUST_10849_PI437012962	PEXP_006860	KGO36887	Sas10/Utp3/C1D	12.6382	-0.254901	0.011844	0.0174962	0.00249041
GAGATAGAGACAGACATAGACACAGATATCGCCAAACCCAACGGGTTGAGCAATTCTTGA	CUST_8944_PI437012962	PEXP_003000	KGO37292	GDPGTP exchange factor Sec2p	10.6555	-0.614814	0.000124947	0.000289852	4.13e-05
CAAAAGGTCATGCTCTCTGTTGACCTTGCATCCCTCAAGGATCTACAGTACGAGTACAAA	CUST_1663_PI437012962	PEXP_033240	KGO39941	hypothetical protein	11.1631	-0.829675	6.43e-07	3.23e-06	4.6e-07
AAGAGTCCTTTGATGATTATTGAGGATAACGACTGCATGACTTTGATGGAAGGCGTTTGA	CUST_3376_PI437012962	PEXP_037390	KGO35951	hypothetical protein	12.4965	0.945923	1.79e-06	7.58e-06	1.08e-06
GAGGGAGTGTTCCAGGTGTGGTGGCTCAAGAGATTCTTCGAGGTCAAGCGTGTGGTTTAA	CUST_10835_PI437012962	PEXP_006720	KGO36873	Uncharacterized protein	14.2698	0.426451	5.38e-05	0.000138881	1.98e-05
GTCTACAAGGTCAACCACATGACTAAGAGTGTAACGATCGAGAACCGGGATTATATCACC	CUST_4096_PI437012962	PEXP_042200	KGO48418	Structural maintenance of chromosomes protein	12.2655	0.517722	9.69e-05	0.000231964	3.3e-05
AGAGTACATTGGCGATATAATTGCTGACTTTGAGCAGTCGTTCCAGGCATCAAAGGCTCT	CUST_7862_PI437012962	PEXP_064270	KGO47029	Pyridoxal phosphate-dependent transferase, major region, subdomain 2	14.9408	0.544439	0.000534988	0.00106174	0.000151128
AAAGGAGACAACCTAAACACCGACGAGATTACTATTCCCGGTTTTGCTGTGTTCTCTGTC	CUST_6740_PI437012962	PEXP_107530	KGO41747	hypothetical protein	5.91578	-0.254824	0.0229753	0.0322437	0.00458955
CAACGATTCGAAGAAGAGGGTATTATCTTGGTTGCGAAGAACAAAGATTCGCGTGCCAGT	CUST_9428_PI437012962	PEXP_092450	KGO43876	Glycerol-3-phosphate O-acyltransferase	9.07825	-0.50339	0.000289794	0.000614552	8.75e-05
ACAGGTTTTGCTGCGCGAGACAGAGAAGCTCTTGGCAACCTGGAAGCACCCTGACCCATA	CUST_6023_PI437012962	PEXP_037880	KGO36137	Complex 1 LYR protein	13.3566	-0.412941	8.06e-06	2.72e-05	3.88e-06
CTATGACTCTTCACTTTGCCAACCAATATGGCAATGCTCGTGCTGTTCCCAATATGCTTC	CUST_3008_PI437012962	PEXP_053300	KGO42378	Major facilitator superfamily domain, general substrate transporter	12.2093	-1.15032	6.48e-06	2.26e-05	3.22e-06
ATTCACTTCTTTGAAGTTGATCTCAGCTGGCACAAGGGTATCAAGAACACCGGCAAGGAT	CUST_7768_PI437012962	PEXP_105380	KGO41462	Uricase	13.6812	0.480621	0.0121256	0.0178807	0.00254513
ATTGGTACTGGAACTTATGAGACTCAGAAGGAGATGGAGATTCTGGTGCTGGATAACCTG	CUST_2439_PI437012962	PEXP_058920	KGO39012	Ribosomal protein L22/L17	11.135	-1.49736	1.39e-06	6.16e-06	8.77e-07
ATATGGTCCTTTATGAGACAGATGCCAGAGATGTCTCCTTCGAGCATGACTATCAGATCG	CUST_7589_PI437012962	PEXP_017430	KGO46101	Cytochrome P450	10.2076	-1.75765	4.63e-10	8.25e-09	1.17e-09
ATTGTTTTTATCCCCAAGCCTAAGGGCCCTGAGAAGTGGCAGTTGTATAACCTCGTACAA	CUST_4129_PI437012962	PEXP_060040	KGO45216	Alkaline phosphatase-like, alpha/beta/alpha	11.4773	-3.98111	1.77e-14	1.46e-12	2.08e-13
AATGATAACCAGAAAGTGCTCAAGCGTGCAATTCGGATGGCTGTTTTGGAGGAAATCAGC	CUST_5104_PI437012962	PEXP_079110	KGO37895	hypothetical protein	7.28833	0.246046	0.0053481	0.00845969	0.00120415
GCAAATGGATTGTATCGTGTCCAATGAATATGAAGACTATTATCAGTTTCTCAATTCGGA	CUST_4329_PI437012962	PEXP_045650	KGO39091	hypothetical protein	6.2367	0.686064	0.000286086	0.00060797	8.65e-05
ATCTCAACAAGTACATGGACAAGGAGGTTCAAGTGAAGTTCAATGGTGGTCGTGAGGTCA	CUST_2427_PI437012962	PEXP_058800	KGO39000	U6 snRNA-associated Sm-like protein LSm7	12.4213	-0.169169	0.0230227	0.0323011	0.00459773
TCTCCAGAATGAATTCGGCACAACTAAAGATGATGAGTGCATGGTCAAGATCCTGGAAGG	CUST_2086_PI437012962	PEXP_039170	KGO48053	Ribosome maturation protein SBDS, N-terminal	14.6619	-0.877381	0.00143076	0.00255958	0.00036433
TCTCTGGACCTTGAGCGGATGGGTGGATTGAAGGAGAAAGAGACCAAGATATATCAGTAA	CUST_8648_PI437012962	PEXP_012700	KGO49221	hypothetical protein	12.0327	1.688	4.53e-07	2.41e-06	3.43e-07
AAGCCTTGGTGCAAAAAGACAACCCAGGAAGATTCGAAGAGCCACGATAAATTGGTGTGA	CUST_4373_PI437012962	PEXP_046090	KGO39135	GPR1/FUN34/yaaH	5.95798	-0.196518	0.032586	0.0442969	0.0063052
AGAGAAGGCTTGTCAACGGAGACAATGATGCCATATGGCCACCCCTACTATTTCAACTAT	CUST_2129_PI437012962	PEXP_039600	KGO48096	Protein of unknown function DUF2841	12.0133	-0.622651	0.00779913	0.0119349	0.00169881
ACGTACCGATGAAAATGCTGATGGAGCGGAAATTTGGTCTAGAGGTAGAAGGGAATAGTG	CUST_2530_PI437012962	PEXP_043910	KGO39310	Acyl-CoA N-acyltransferase	12.7579	1.14993	3.82e-07	2.08e-06	2.96e-07
GAAGAAACGATCGTGGACACTGTGCATCGGTTTTTAGAAATCGAGCAGATTGAACATTGA	CUST_2586_PI437012962	PEXP_044470	KGO39366	3-beta hydroxysteroid dehydrogenase/isomerase	11.2321	6.67585	1.68e-06	7.22e-06	1.03e-06
AGCGATGAGAAGTATCAATCTGATGATACTCGGTTCTGGGTTGATGTTCAGGCAATTTAG	CUST_703_PI437012962	PEXP_094870	KGO43585	hypothetical protein	8.88573	-1.47454	1.5e-09	2.16e-08	3.07e-09
ATTGAGTCTGTTGAGAACAATGTTGATTATGTCAATTCATCTCCTATGCCGTTGTATTGA	CUST_529_PI437012962	PEXP_060800	KGO45452	Fatty acid hydroxylase	9.59222	-0.87481	4.97e-05	0.000129741	1.85e-05
TGTCTGCGGTCGACACCAAAAAACACATCTGATGAGTATGTTATTACGACCAAAATATGA	CUST_10845_PI437012962	PEXP_006820	KGO36883	hypothetical protein	7.52001	4.43364	2.6e-05	7.45e-05	1.06e-05
TGTACTCCTTGATGATTACTTTCCGCAAGTGCATCTATGTCTCGGAAAGCAAGGGACTTG	CUST_5674_PI437012962	PEXP_069640	KGO47273	Fatty acid desaturase, type 1	10.197	2.55623	5.71e-05	0.000146672	2.09e-05
AGCTACATGTTTCTGACCTCTTTTGGGCAAATGGTACTTTGGTTTCCGTCCTTTTATTGA	CUST_2643_PI437012962	PEXP_009210	KGO49254	hypothetical protein	6.06661	0.78546	0.00550583	0.00869142	0.00123713
TTGGGCTTCACCAAGCCAGGGGTGGTCGGAAAGATGACTGATCAAATATTTTGTTTCTAG	CUST_4397_PI437012962	PEXP_046330	KGO39159	Cytochrome b5	5.86104	0.874244	0.000106093	0.000250944	3.57e-05
GTGTAAAAATACAACAACATCAGCGCAAGGATGGACACCCGAATCCTACCTTGAAGAAGT	CUST_9157_PI437012962	PEXP_098950	KGO46283	Myosin tail 2	9.149	0.460506	0.0112291	0.0166491	0.00236982
GGAGGCGCAAAGGGCAAAGGCAAAGAGAGCGAGGGTGACTTCAATGAAGTTCCTCTCTGA	CUST_429_PI437012962	PEXP_069810	KGO47763	Fibronectin, type III	11.1508	0.289009	0.000408324	0.000834239	0.000118745
AGGAACAAAACATCCAATACAGCTCCAAGATCTCCTATCACCAAATGTGTCGCTGGAACA	CUST_6686_PI437012962	PEXP_020970	KGO44579	Glycosyl transferase, family 15	9.45739	-0.459633	0.000785168	0.00149453	0.00021273
ACTTGAGCTTTATCAGAGTCTTGGATCCCAACATTTACCGATACAAAGGCGCCCCAGAAT	CUST_3021_PI437012962	PEXP_053430	KGO42391	Carboxylesterase, type B	7.69271	-3.62036	1.96e-13	1.2e-11	1.7e-12
TACTAGCAACTTGTTCGGTGATATCATTAGCGATGAGGCTAGTGTTATCCCCGGTTCTCT	CUST_7462_PI437012962	PEXP_043230	KGO39482	Isocitrate and isopropylmalate dehydrogenases family	12.3631	-0.782817	3.81e-07	2.08e-06	2.96e-07
ATGAGTGCTATTGAACAAGTCGTACGACGGCTACAGTCAGATGAACACAAACATAAGCTA	CUST_493_PI437012962	PEXP_070450	KGO47827	hypothetical protein	10.0611	-2.7545	9.32e-11	2.24e-09	3.18e-10
AATCTCAAAGGAAAAGTTGATGTCGAGTTCTATGTTAAGGACCGTCCGGCTTACCTCGCT	CUST_1037_PI437012962	PEXP_072120	KGO48483	Glutathione-dependent formaldehyde-activating enzyme/centromere protein V	12.649	1.64322	6.81e-10	1.12e-08	1.6e-09
ATGGTGCCGAAAAAGCCGACAATCAACCAGAATTCATGCAGAACCTAGGTTTTGTCTCTG	CUST_10804_PI437012962	PEXP_006410	KGO36842	Transcription factor, fungi	9.07756	-0.847181	1.11e-05	3.59e-05	5.11e-06
CAGAGGAACTTCCTGATGTGGGAAAAGGGGCCGTTGAAAGTTCATTTAACTAGGGTGTAA	CUST_3845_PI437012962	PEXP_025870	KGO42838	Cytochrome P450	9.79621	-1.83374	7.91e-10	1.27e-08	1.8e-09
ATCTACAGCATTGAGGTTTCCGAGTATGTCTATGACAAGTGGGTTCCCTTCGAAGTTCCT	CUST_568_PI437012962	PEXP_061190	KGO45491	Oligosaccharyl transferase complex, subunit Wbp1	11.5493	0.17032	0.0228176	0.0320447	0.00456123
CTATGGAGAAAGTGCCTATGATGACTCTTCCATGTACGACTATGATGACGATCCGCATGA	CUST_3718_PI437012962	PEXP_085120	KGO41149	Activator of mitotic machinery Cdc14 phosphatase activation C-terminal	10.7809	-0.217803	0.00808078	0.0123359	0.00175588
GTCTAATATCGAATTGATTGAAGACAAGAAGAAGAAGAAGAGCGAGGGGCCGATGGTATA	CUST_7318_PI437012962	PEXP_099770	KGO46420	Translation initiation factor SUI1	12.5556	-0.352364	0.000495754	0.0009921	0.000141215
TAAGGAAATGAATGTTGTTATGAGTAAGGCTGGTGCTGGGGTTATACTGCGGTGTTTGCT	CUST_7784_PI437012962	PEXP_105540	KGO41478	Helicase, C-terminal	9.29671	-1.73636	1.91e-09	2.61e-08	3.71e-09
GATTTATTTCTTTGGGAAGCGCCTCCGTAGGCTGACAAGGCATTCAAGTGTACATTCTTA	CUST_227_PI437012962	PEXP_090710	KGO45041	Major facilitator superfamily domain, general substrate transporter	10.2569	0.26873	0.0159307	0.0230092	0.00327512
CAGGTCCGATCTACTACTCTTGCAGGCTGGAGGGCTTTAAAGAATACTTTCAACAAGTAG	CUST_8109_PI437012962	PEXP_076170	KGO37537	UDP-glucuronosyl/UDP-glucosyltransferase	14.2916	-0.346118	0.00595602	0.00932013	0.00132662
CCGTTTTTGTTTTACTGGAAGGGAGAGTGGCTACGTGAGAAATTTCCAGTCAAGGTTTCC	CUST_9108_PI437012962	PEXP_098460	KGO46234	Major facilitator superfamily domain, general substrate transporter	8.51653	-0.785266	0.000889475	0.00166905	0.000237572
ATGAAGAGTTGGCTCTTACGACTGATCTCAAGGATAAGGTTGCTACTGTTGAGGGTCAGT	CUST_5205_PI437012962	PEXP_080120	KGO37996	hypothetical protein	12.6445	1.09357	2.26e-05	6.6e-05	9.4e-06
TATCTCGAACCTCTTAGAACCCGTTTTGGTTGAGGATGTTTTGATCTTGCCCGGGTATTC	CUST_8212_PI437012962	PEXP_105890	KGO41515	hypothetical protein	10.3867	1.32597	2.77e-05	7.88e-05	1.12e-05
ATTGATGGAGAATGGATCAATGTGGAGGAAGATGTTGACATTGTACTGAGCGACTCCGAG	CUST_3462_PI437012962	PEXP_071230	KGO40619	putative domain NUC130/133, N-terminal	10.045	0.239919	0.0169218	0.0243359	0.00346396
TTAAATGTGGACAAGATTGTTGTTCAGGAGGACGGTACTGTTACCGAGAAAATCGAAGCC	CUST_10825_PI437012962	PEXP_006620	KGO36863	Major facilitator superfamily domain, general substrate transporter	11.336	-0.599087	0.0061475	0.00958248	0.00136397
CTGTCCGGCGAGAATGCCGTGCCTGGAACCCCTACCTTCCAGTTTGTCAACATCGAATAG	CUST_9503_PI437012962	PEXP_016220	KGO46161	Aminoacyl-tRNA synthetase, class 1a, anticodon-binding	15.1334	-0.35047	0.000167355	0.000375912	5.35e-05
ATCGGATTACGATTTCCAAACCGCAAACGCCAAGTTCAACAAGCAGGATTTGGTGAAGGA	CUST_10051_PI437012962	PEXP_025530	KGO42682	Lsm14 N-terminal	9.55369	-0.442223	0.000907857	0.00169847	0.00024176
TTTTACTGATGGTCTTCACCTGACCCCGGCTGGTAATCGCATCATCTACGATGAACTTTT	CUST_8313_PI437012962	PEXP_087200	KGO40937	Esterase, SGNH hydrolase-type, subgroup	8.94839	-0.295475	0.00370809	0.00606691	0.000863561
ATTAATTTCATCAAAGGAATCACCATGTCGAGGGAAGAAGCCGAACGACGACGCGATTCT	CUST_8966_PI437012962	PEXP_003220	KGO37314	Phosphatidylinositol-4-phosphate 5-kinase, core	7.50747	0.299374	0.00392959	0.00638876	0.000909374
ATCAACTTCCTACTTGCAGTCTTCGTTTGGTTCCTTATTCCAGAGACCAAGCAGGTTCCT	CUST_1371_PI437012962	PEXP_067050	KGO46536	Major facilitator superfamily domain, general substrate transporter	10.3653	-0.845168	0.000261611	0.000560222	7.97e-05
GTGGAAGCAAAAATTGCCCAAGAAGTCACCCTCGCTGCTTCAATCACGCCCATTGTCTGA	CUST_2005_PI437012962	PEXP_038360	KGO47972	hypothetical protein	14.1615	0.973364	1.65e-06	7.09e-06	1.01e-06
GAATTTGGACTTCTCAATTGGGATTGGATTGGTGAGAACAGTCCCATGCTGGCAAAACAG	CUST_4142_PI437012962	PEXP_060180	KGO45229	Ion transport 2	11.7909	-2.29934	5.55e-11	1.46e-09	2.08e-10
GTGAATTGGGAGCTTTTGGACGACTGGGCTAAAGAGCATTCGTTCTCAATATATGACCAG	CUST_4114_PI437012962	PEXP_059890	KGO45201	Protein of unknown function DUF3328	16.7876	1.86422	6.87e-10	1.13e-08	1.61e-09
ATACAAATAAGGGGAATCCCATTTCCGAGGCGGGGAGTGAGGAGTATATTCTTGAAGGAA	CUST_7903_PI437012962	PEXP_008680	KGO48835	hypothetical protein	8.74986	5.38243	7.26e-13	3.67e-11	5.22e-12
TGAAGTTGTTGACAATACCCATGGCAACATCATGTCCCGAAGCCTTAACAAGGTTGCATG	CUST_5672_PI437012962	PEXP_069620	KGO47271	hypothetical protein	9.40022	0.726236	1.69e-06	7.23e-06	1.03e-06
TTCAGTGCAAGCAAGGACCGTATCATCAAATACTGGGACGGTGACAAGTTCGAGCAAATT	CUST_1239_PI437012962	PEXP_074150	KGO48685	Small-subunit processome, Utp12	7.92806	-0.445771	0.00059363	0.00116501	0.000165827
AATACCAAATGTATGATTGGGTGCGAGCACTGTTGGACCCAACGGACATAGTTCAAAGTC	CUST_3364_PI437012962	PEXP_037270	KGO35939	hypothetical protein	8.61688	-0.231758	0.00864457	0.013107	0.00186564
TTTCCAATATATACGAAGCAGCCATGGCTATTGTGCCGCTTCTCGTGACATTTGCGAAGT	CUST_3238_PI437012962	PEXP_004120	KGO37427	Heterokaryon incompatibility	5.01408	0.420035	1.34e-05	4.21e-05	5.99e-06
TCTTGGTGTCGTTGTTTGGGACTTTTATGATAAATACTCTTGGGTGCCTGAGACCTTCGC	CUST_9578_PI437012962	PEXP_041430	KGO48323	Glycoside hydrolase, superfamily	6.52327	-0.281059	0.00148376	0.00264171	0.00037602
GATAAGATCTTTTCTTGGGCCTATGAACATCGGTCAAATAAAGTGCATGGGTCGGGATAC	CUST_9129_PI437012962	PEXP_098670	KGO46255	Protein of unknown function DUF3328	8.83209	-6.02497	3.2e-15	3.39e-13	4.82e-14
ACTGTACAACGCAACATTGATTTTCGGTCATGACAAGGAGGTTGCCCTCCGACTTAAAGA	CUST_877_PI437012962	PEXP_101690	KGO38227	hypothetical protein	13.1762	0.521418	4.54e-05	0.000120104	1.71e-05
ATGGGAGGTAAGAGTAAAAAGTCGAATACGGATAAGCCGTCTATCGAGGAGATGGTATGA	CUST_2883_PI437012962	PEXP_052050	KGO42253	hypothetical protein	11.7483	-0.490565	0.000315953	0.000664419	9.46e-05
ATAATGAGTATCGGGCTTTGAAGACGGAGGTTTTCCGCAGAGTGAAATCGGTATTCTCTC	CUST_2289_PI437012962	PEXP_107130	KGO41333	Proline oxidase	8.83103	1.96554	5.59e-09	6.45e-08	9.18e-09
AGTAACACTTCTGGCACAGAAACTGATAGCTACACTATCGTCTCTGACAATGATATCCGC	CUST_10811_PI437012962	PEXP_006480	KGO36849	hypothetical protein	9.07746	-0.22045	0.00769953	0.0118059	0.00168044
AGGAGTCAGTCTACAGGGTAGTAGATCCTCATTTATGCAGCATGGTACATGTCGCAATCA	CUST_3251_PI437012962	PEXP_004250	KGO37440	Aldo/keto reductase	5.57411	-0.300969	0.014937	0.0216956	0.00308814
GTATTTGGCAGCTCTTTCCTCAATCGATAACACAACGGCCGCAATTCTCATCTCTTTATC	CUST_26_PI437012962	PEXP_014090	KGO47522	Myosin light chain kinase-like protein	8.5349	-0.570491	7.47e-05	0.000185678	2.64e-05
GCGGTGTTCAAGTCGCTCTATGATGACTATGTGAAGTTCGGAAAGTGGAATAAGGGTTGA	CUST_1500_PI437012962	PEXP_068350	KGO46665	Nucleolar 27S pre-rRNA processing, Urb2/Npa2, C-terminal	12.1641	-0.471099	9.26e-06	3.07e-05	4.37e-06
AAGAGTGAGCAAACTGAAAAAGGCGAGGTGCAGAAGTTTGTCGCGCTGGACTTTTTCAAA	CUST_2301_PI437012962	PEXP_107250	KGO41345	Phosphotransferase KptA/Tpt1	11.0666	-0.233058	0.0175742	0.0251948	0.00358622
AAGATCATTGACTTGCTAGAGAACGGGAAGACCGCTGGACGATTTGGTATAGTGTTCTAG	CUST_6934_PI437012962	PEXP_049760	KGO38860	Polyketide synthase, enoylreductase	7.12939	0.530135	0.00208435	0.00359011	0.000511015
ATCTTCTGGGAGACGAAGCTCCAGAAGGGCGAGTTCTCCAACGTGACATCTGCGTTGTAA	CUST_630_PI437012962	PEXP_094130	KGO43512	Peptidase T1A, proteasome beta-subunit	13.8308	0.201098	0.0156993	0.0227109	0.00323266
TTTGACCAAAATGCTTGCGCACGAGATTAGTTCGTCGAAGCTGCGGGTTAGGGTTAAATT	CUST_6900_PI437012962	PEXP_109130	KGO41907	Glucose/ribitol dehydrogenase	6.57335	-2.19092	7.28e-08	5.29e-07	7.53e-08
TTGCTATTCTTGGCTAGTGAGCGGCAGATTCGTGGGATGGGTGTTCAGTGGCGGGATTCG	CUST_9095_PI437012962	PEXP_098330	KGO46221	hypothetical protein	11.298	-0.585527	1.69e-05	5.14e-05	7.31e-06
ATGTTCGCGATAAGAGTGCTACTGGCTTTGAGAAAGCCAAGAATAAGAAGACTGGTGGTG	CUST_4930_PI437012962	PEXP_077370	KGO37721	Protein of unknown function DUF339	13.1022	-1.81742	5.29e-10	9.11e-09	1.3e-09
GAGCTGAATACTGCTGATGCGTATATCGTTGATGTGAGCCTTATCTCAAAATTCCCATAG	CUST_9183_PI437012962	PEXP_099210	KGO46309	hypothetical protein	10.7163	4.46615	2.66e-06	1.06e-05	1.51e-06
AGCAGCATTCGATCACGACCCAAAAACCTGTGAGGAGAGTACTGTCGTTATCAAGAATGA	CUST_9005_PI437012962	PEXP_003610	KGO37353	Major facilitator superfamily domain, general substrate transporter	7.27538	-2.07839	7.59e-09	8.24e-08	1.17e-08
TTGAAGAGTTGGAATGTTGAGCTTTGTGAGGAGCTTGCTGCTCGTCTTGGTGCTAAGTAT	CUST_1302_PI437012962	PEXP_074780	KGO48748	ThiJ/PfpI	11.3535	0.425469	6.73e-05	0.000169538	2.41e-05
AGTCATTTTCCCAAAGGTGATCTCTGGGTATTTGGTTATGGGAGTTTGATCTGGAAGCCG	CUST_2471_PI437012962	PEXP_056500	KGO44302	ChaC-like protein	7.85719	0.308506	0.00104752	0.00193208	0.000275012
GATATCAAGGATCATGTTGCTTTCTATAGTGACAAGGTCGAAATATCACAAGAGCCATGA	CUST_1881_PI437012962	PEXP_035430	KGO40159	Protein of unknown function DUF427	12.6909	0.447084	5.17e-05	0.000134215	1.91e-05
GGGGAAAAGTCAATCCAGCTTTGCTGGTGGTGTGTGGTTTGATATGACTTTTGATCTGGA	CUST_10775_PI437012962	PEXP_006120	KGO36813	Acyl-CoA N-acyltransferase	13.2527	-1.27773	7.25e-07	3.58e-06	5.09e-07
TTGTATCGTGTGACAAACCATGTCTTACAGTTGCTGGGGACATGGTCGTATCTTGGTGAA	CUST_5239_PI437012962	PEXP_080460	KGO38030	hypothetical protein	8.28054	1.09512	6.48e-06	2.26e-05	3.22e-06
ATTGTCAGGTTTCATGCCCGGCAAGCCCGGCTGAAGAACCCCCAGATGGTGATCAATGAG	CUST_7214_PI437012962	PEXP_083450	KGO38652	hypothetical protein	5.01942	0.229421	0.0139235	0.0203322	0.00289407
TCCTATGAGGAAGCGTCAACCATCAATGGAACTCCAGTATTGGTAGATTCCAATATCACG	CUST_5001_PI437012962	PEXP_078080	KGO37792	Peptidase C19, ubiquitin carboxyl-terminal hydrolase 2	11.7892	0.246855	0.00797048	0.0121768	0.00173324
TAACGTGAACATGATGGGCTTTGATACTGATCCTAAGACTGTTGATTTCGCCCATCTGGC	CUST_1976_PI437012962	PEXP_092880	KGO43846	Transcription factor, fungi	12.841	0.656866	0.000417275	0.000851488	0.0001212
GCTATTGCGGATGAAGAGGGTGAAGAGGCCTCTGTTTCACAAAAGAAAGGAAAAAGAGGT	CUST_2263_PI437012962	PEXP_106870	KGO41307	XPG/RAD2 endonuclease	11.6278	-1.45739	2.06e-09	2.79e-08	3.97e-09
ATTAAAGGCCTGGGAATAGCTATTCGGAAAACATTCTGCCTTCGACAGCTAGAGCAATCG	CUST_10999_PI437012962	PEXP_008370	KGO37037	Pyridoxal phosphate-dependent transferase, major region, subdomain 2	9.20528	4.08584	1.36e-10	3.05e-09	4.34e-10
TGGCAAGGCGAGCAATCTGATCGAGTAATTTTGGCAAGTCTATTCGATGGTGAAAGTGTG	CUST_5570_PI437012962	PEXP_065610	KGO46871	Taurine catabolism dioxygenase TauD/TfdA	13.5576	0.779769	2.47e-06	9.97e-06	1.42e-06
AATTCCAAGTATTATCCGCCCGAACATACCTTGAAGCCTCTAGGGCCTTTCTTGTCAAAG	CUST_1859_PI437012962	PEXP_035210	KGO40137	hypothetical protein	10.3404	-0.902616	6.84e-08	5.03e-07	7.16e-08
GTCAAGAAGATGGTTCAATCTGATGGCGAGCCTGTGATTGTAAAAGCTATGGAGGAGACT	CUST_5728_PI437012962	PEXP_089360	KGO41724	Carbon-nitrogen hydrolase	9.14259	0.393999	0.0138136	0.0201804	0.00287247
GATGCAGCACCATTTGTGGATTTGACTGACAGGAAGAATGACGAGTTTGTGTACATCTAT	CUST_2357_PI437012962	PEXP_040210	KGO48182	Major facilitator superfamily domain, general substrate transporter	5.50231	-1.11536	4.67e-08	3.68e-07	5.24e-08
AATGAATGTTGCAATAAGCACATTCAGAGGACTCTTCCCGATCATCGAAGCAGAACAAGC	CUST_2194_PI437012962	PEXP_106180	KGO41238	hypothetical protein	5.13236	0.414598	0.00393485	0.00639524	0.000910296
TTCCCTGGGAAGAATTACTCGTTCTGTGGCGCATGGCATACTGTTAGCAAGTTGATTCTT	CUST_3447_PI437012962	PEXP_071080	KGO40604	Potassium transport protein, high-affinity	10.6344	-1.84256	2.42e-10	4.78e-09	6.8e-10
TGTACAACCAGACGGGTAATCTGTACGGTGGTGTATTTGATTGCTTGCTCAAGACTATCC	CUST_6496_PI437012962	PEXP_038200	KGO47945	Mitochondrial substrate/solute carrier	9.95387	0.228599	0.0162511	0.0234216	0.00333382
AACGCAACCGAGACATGGGAAACGCAATACTCCAGAGCTCTAACATACCCTTATATGCTA	CUST_5575_PI437012962	PEXP_065660	KGO46876	Cupredoxin	7.868	2.95592	9.39e-13	4.5e-11	6.4e-12
ACGAAAGAAACACAACCGAATCATCTTCAGTAGTTGAGTCTTCGCCAGCTCCTAGCTCTT	CUST_5495_PI437012962	PEXP_064860	KGO46796	hypothetical protein	9.04211	-0.454055	0.000986872	0.00182995	0.000260475
CTATACATCGAAGCCTACGTGGAGGAACAACTGGAACCGGAAGAAGCACATATGAGTTAA	CUST_10831_PI437012962	PEXP_006680	KGO36869	hypothetical protein	5.55749	0.530606	3.27e-06	1.27e-05	1.81e-06
AATTCTTCTGGCTGGCTGGAAGGAACCGAACTTATTTTGAAGAATGCTCGTCAGCCATGA	CUST_3544_PI437012962	PEXP_015890	KGO47896	hypothetical protein	9.44234	1.23671	1.37e-09	2.01e-08	2.87e-09
CTTTTGCCGATGCTGACTCCTGAAATAATGACTGAGATCGATGAGTACCTGCTCAACAAG	CUST_10339_PI437012962	PEXP_103340	KGO36374	Potassium channel, voltage-dependent, beta subunit, KCNAB-like protein	10.7567	2.26262	8.15e-07	3.95e-06	5.62e-07
CTGCTCGCCGCTGTCGTTGTTAACTTCATCTTGCGGATTCGGGATGGGCAGATGAACTAG	CUST_5452_PI437012962	PEXP_086310	KGO40819	protein of unknown function DUF202	12.3037	-1.10393	3.89e-06	1.47e-05	2.09e-06
AATATGTCTATAAGATCAATACCTACGAGGTTGCAGCAGAAGGAGTTCCGGCCGGTATTG	CUST_9550_PI437012962	PEXP_041150	KGO48295	YjgF/Yer057p/UK114 family	7.55621	-1.80388	2.42e-06	9.78e-06	1.39e-06
TATTATTACTCCCTCTCACCTTGAGAATGGTTTCAGCGACGGCTATAAGGGTACTGCTGT	CUST_41_PI437012962	PEXP_014240	KGO47537	Glucose/ribitol dehydrogenase	13.7983	-0.625586	2.15e-05	6.32e-05	8.99e-06
TATGCATGCCTACCAAGATGTTGATACTTTGGACCACTTTGAGGTCCCTTTCTTTGGCCA	CUST_10997_PI437012962	PEXP_008350	KGO37035	Tic20-like protein	8.87093	0.626338	1.22e-05	3.88e-05	5.52e-06
TATCTATACGGCTTACCTCTACCCAAAAACTGATGGCCCTCGTTACTTGACTGGAATGTC	CUST_10383_PI437012962	PEXP_000330	KGO44342	Magnesium transporter NIPA	6.77124	1.25302	0.000196968	0.000434471	6.18e-05
TTTCTGTTGATGGGAGGGTGTTGTTGAAGTATCCGCGGTTGTTCATGGTTGCTGTGAAAT	CUST_2445_PI437012962	PEXP_058980	KGO39018	Trans-aconitate 2-methyltransferase, C-terminal	13.7075	-0.818337	0.00309389	0.00515255	0.000733412
CGTACAAATGATTCCACAGAAAGCTACACGAACGCTTTCATCTACAACTACCGTACAGGC	CUST_2623_PI437012962	PEXP_003690	KGO37370	Serine/threonine-protein kinase, GCN2	11.1115	0.181235	0.015252	0.0221244	0.00314918
ACAGAGCTTTTGATGATTACTTTGCCGAGGGTGAAGAGAAAAGTCGGGAGCAAGACTATG	CUST_3932_PI437012962	PEXP_026740	KGO42925	Uncharacterized protein	11.7887	0.308032	0.00106003	0.001953	0.000277989
TGCTTAAGGCTAAGAATGAATTCTGCTGGGTGGATTGCAGGGAATTTGGGGTTTTGTCTG	CUST_8692_PI437012962	PEXP_047430	KGO39567	hypothetical protein	5.10523	0.468118	0.000508779	0.00101552	0.000144549
AGCAATGTTCCAACTTGCCAAAATAGTCGTGCAGAAGATCGATGCTGTGGGATTCTGGAA	CUST_5919_PI437012962	PEXP_074880	KGO36153	hypothetical protein	7.208	0.34245	0.024188	0.0337618	0.00480564
TATTCCAATGGTAGTAGATGAAGTGGATGCCGAAATTGAGCGACGGCGAATGATGGAAGA	CUST_4539_PI437012962	PEXP_075510	KGO36032	Cyclin C/H/T/L	10.8252	-0.35363	0.000735478	0.00140901	0.000200558
ATGACGTTGTCTTCAAGACTTTCGGCTGTGGTAGTGCTATCGCTTCGTCCAGTTATCTTA	CUST_1788_PI437012962	PEXP_034500	KGO40066	NIF system FeS cluster assembly, NifU, N-terminal	13.1678	-1.16712	7.14e-08	5.21e-07	7.42e-08
TTCTATGGAACATGGATGATGGTGGAATTGGATTCTGGCGACATCTCGTCCAGCTTCTAT	CUST_6923_PI437012962	PEXP_109360	KGO41930	hypothetical protein	5.20208	0.72615	3e-06	1.18e-05	1.68e-06
TTCTTGGAGAAGTTTTATGAACCTTGGGACGAAGAATCCATTACAAGGACTGCGGAGTGG	CUST_8232_PI437012962	PEXP_102460	KGO36401	Mediator complex, subunit Med15, fungi	11.3649	0.548719	7.64e-07	3.74e-06	5.32e-07
GTCAATTTACTGGGCGAGGTTATTTTCTCTCGATCTCGGTCTCGATGTCATTATTCATAA	CUST_8150_PI437012962	PEXP_076580	KGO37578	Alkaline phosphatase-like, alpha/beta/alpha	11.6762	-0.308706	0.00185048	0.00322719	0.000459357
TGTAACACAGCAGATGGAAACATGCACTGCTACTGCAATCGATGGATCAACCTGTGAACT	CUST_9637_PI437012962	PEXP_019030	KGO45780	Glycoside hydrolase/deacetylase, beta/alpha-barrel	8.23363	-1.35886	4.23e-07	2.27e-06	3.23e-07
TACCCGGCACGAACCTTTGACCGAGACCGACCGTGTGTCGGAGAAGGGGAAATATGAAAC	CUST_5799_PI437012962	PEXP_096860	KGO43395	hypothetical protein	13.3791	-0.407607	0.000206161	0.00045296	6.45e-05
ATGTCAACATTCCAGCAACCATTTGTCCCACAAGATCTCTGGCAGATGCCAATGACAATC	CUST_2192_PI437012962	PEXP_106160	KGO41236	Transcription factor, fungi	12.6364	-0.271189	0.00280793	0.00471302	0.000670849
AGCGAAAACACTTGCGTCTTTCATTGAAGGATTCGATCTTAGGCAGACCGGAGAATTCTG	CUST_9924_PI437012962	PEXP_024260	KGO42555	Short-chain dehydrogenase/reductase SDR	13.1773	0.929197	8.72e-06	2.91e-05	4.15e-06
TATGAAGCCAATTGATTTCCACAGGGTGGATCGGTTGCTTGGTGGAGTTAGACTTCAATG	CUST_3558_PI437012962	PEXP_083520	KGO40989	CheY-like superfamily	7.63194	-0.995594	1.77e-06	7.53e-06	1.07e-06
AACGAGGAATTCTTCGACCGCACTGATAAGGAGGATTGGGTTAAATTTCGATATAGTTGG	CUST_3097_PI437012962	PEXP_063040	KGO47150	Major facilitator superfamily domain, general substrate transporter	5.23725	-0.336306	0.0120198	0.0177403	0.00252515
TTCAAGTACTTCAACACCAACAACATCTGGCTGAACGTCCAGGCTATCAAGCGTGTTGTT	CUST_1018_PI437012962	PEXP_028580	KGO43140	UTP--glucose-1-phosphate uridylyltransferase	12.4706	0.381227	0.00182606	0.00318903	0.000453925
ACTACTCAGACTGTCAAGTCTGCTCCTTCTGGATACTCTGTTGCTACTATGGCTTCTAAT	CUST_9933_PI437012962	PEXP_024350	KGO42564	Glycoside hydrolase, family 28	8.80401	1.65505	3.23e-07	1.81e-06	2.58e-07
TTGGGATTTCGAACAAGTGGGTGTTATAGGGCAGTGGGTGCAGGATTACTTCTCTTTCAT	CUST_9572_PI437012962	PEXP_041370	KGO48317	Monooxygenase, FAD-binding	10.955	-0.905612	4.4e-06	1.63e-05	2.32e-06
GCACAGGCTGATGAAAAATTACAAGCAAATAAGGTGTTCCAGGGTATCAAGGCTCTCTAA	CUST_2833_PI437012962	PEXP_051530	KGO42203	DNA mismatch repair protein, MSH2	11.7738	0.307963	0.00816508	0.0124551	0.00177286
ATTGAGAACCCTGGTGTCTATCCCCGACAGGGGAATGCCGGTATCGCGCAGAACTTCTGA	CUST_1668_PI437012962	PEXP_033290	KGO39946	hypothetical protein	11.9775	0.61371	1.22e-05	3.88e-05	5.53e-06
ATTCGCTTCAACAAGGACGGCAAGAAGCTCCAGCCCCCTACTGCCGCCAAGGCTTTGTAA	CUST_5945_PI437012962	PEXP_013080	KGO47459	Ribosomal protein S26e	16.5102	-0.524849	4.39e-05	0.000116781	1.66e-05
TTTGGTCTTTACTTTGTCCTGGAAGACATGACCACGCTTCATGCAATGGGTGTCTATGCA	CUST_8370_PI437012962	PEXP_009920	KGO48943	Peroxisomal biogenesis factor 11	7.74778	0.800049	1.04e-05	3.38e-05	4.81e-06
TAGCCGATTACGAGAATTTTGATCTAATGTCTTGGGCAATCGATTTCGACCTGGGAGACG	CUST_7357_PI437012962	PEXP_100160	KGO46459	Transcription factor, fungi	10.5077	-0.91946	1.15e-07	7.72e-07	1.1e-07
AACATCTGGCTAGAGAATACAGACTTTGAAACCGCTGCTTCAGACGAGAACTTGTCCAAG	CUST_2898_PI437012962	PEXP_052200	KGO42268	Phosphoesterase	8.66743	-1.57462	7.44e-06	2.54e-05	3.62e-06
AACCGAATACGAGGATAAGCACATTGCTGTCGGTATGCAGTCAGGTCTTCTGTCTATCAA	CUST_7005_PI437012962	PEXP_001700	KGO37145	U3 small nucleolar RNA-associated protein 15, C-terminal	9.45314	0.40052	0.000635928	0.00123548	0.000175858
AGCTTTCCAAGGTATTGGCTCCCAATGTCAAGCTCTCTGAGAGAAGGATGTGTATCATTC	CUST_5639_PI437012962	PEXP_066310	KGO46940	Uncharacterized protein	10.9289	-0.893159	1.26e-07	8.38e-07	1.19e-07
AGAAATTGCAGATATCATGAAGGACCGCATTCTCGTCGGTCATGCCGTCAGCAATGATTT	CUST_710_PI437012962	PEXP_094940	KGO43592	Exonuclease, RNase T/DNA polymerase III	9.76675	0.497295	0.00149565	0.00266051	0.000378697
TGGACTTCCTTTGATTATAAACGCTGGAAACTTGAGGGTGGCATTGTGACGTCTCCTGTT	CUST_4655_PI437012962	PEXP_093610	KGO43790	Amine oxidase	11.9561	-0.624184	3.17e-06	1.23e-05	1.76e-06
AACCTTGGCTTTAAATTGGTAGATACGGTAACCGTGGACTACTCCCATTATGGTGGAACG	CUST_6743_PI437012962	PEXP_107560	KGO41750	Acyl-CoA N-acyltransferase	13.3048	0.425846	0.0109114	0.0162283	0.00230992
ATATGAGGCTGGTGAGCAGGTCGAAAAGCTGAAAGAAGTGCTTTGGTGGTGCATTGAATT	CUST_605_PI437012962	PEXP_061560	KGO45528	Tetratricopeptide-like helical	11.4339	0.321033	0.000282382	0.000600862	8.55e-05
ATTTCCATGATGAACGAAATCCCTACTGGTCGCTTTTTCGACATGCCAGACCTGAATGTC	CUST_10028_PI437012962	PEXP_025300	KGO42659	ATP-NAD kinase, PpnK-type	10.0216	-0.771266	2.25e-06	9.17e-06	1.31e-06
TCAATCTATGGGACATGGAACGGGTATACGAAGGTGTCTACCAGTTTTTGGAGTTCTTCG	CUST_3671_PI437012962	PEXP_084650	KGO41102	Armadillo-like helical	8.09917	-0.741911	1.68e-05	5.1e-05	7.27e-06
TATTACTGGGTCTGGGTATCTGGAAGGTTAATGCGATGGGTCTATTGCCAACTACGAGAT	CUST_7732_PI437012962	PEXP_105020	KGO41426	Protein of unknown function DUF1077, TMEM85	13.0936	-0.148117	0.0294168	0.040426	0.00575422
ATACTCAGGGAAAGAGAGTCTTCATCAAAGATATCGACCACTACCTGCTTCCACCGAATG	CUST_4603_PI437012962	PEXP_109420	KGO38399	hypothetical protein	8.84712	-0.315487	0.00310076	0.00516228	0.000734797
TACATTGATGTTGACTATGAACGGGGGTGGCGAATTGCTAAGCTGTGGTTCAATTCGTGA	CUST_7748_PI437012962	PEXP_105180	KGO41442	hypothetical protein	9.07517	2.11434	1.42e-06	6.27e-06	8.92e-07
GATGGGACTTTGGCTCGCAAGGATGGAGGTTTGAAGTCTGGTCCTAAGAAGGCGACTTGA	CUST_4891_PI437012962	PEXP_013830	KGO47480	Uncharacterized protein family UPF0390	13.216	-0.194197	0.0123866	0.0182282	0.0025946
TAATGTTGGTGCTTGTGTTGTTGAGTATGAAGATGAGAGGGATACGGGGAATTATCTTGA	CUST_4989_PI437012962	PEXP_077960	KGO37780	hypothetical protein	11.7999	-0.364352	0.00110065	0.00201823	0.000287274
TTGGTCAAGATTATCTCCGACAAGAACATCGAGTCGGACGAAGAAGATGTGGATGATGGT	CUST_10098_PI437012962	PEXP_087750	KGO41551	Vacuolar protein 8	12.0933	-0.551936	3.67e-05	0.000100135	1.43e-05
AAATGGCCAATGCGTCGATAAATGAGAATGCCTACTCGCAGAATCAATATGCAAGCCAGC	CUST_2464_PI437012962	PEXP_056430	KGO44295	hypothetical protein	9.47885	0.569558	1.01e-05	3.3e-05	4.69e-06
CGCAAGGAGTACGAGCGTGGATACAAGACCGTTCTCGAATTCTTCCACCAGCATTCGTAA	CUST_484_PI437012962	PEXP_070360	KGO47818	Dienelactone hydrolase	15.2502	-1.02046	1.95e-07	1.2e-06	1.7e-07
GGGGACAATGCGTTTCAAGATCTGACCGATCGGGAGAATGATGAATTTGTTTATATCTAT	CUST_10362_PI437012962	PEXP_000120	KGO44321	Major facilitator superfamily domain, general substrate transporter	13.0559	-2.4423	7.57e-08	5.46e-07	7.77e-08
CGCATCGCTATGATACAGAATGGCGAGCTGATTGAATTTGATACACCAGAGGTACTTCTT	CUST_10960_PI437012962	PEXP_007980	KGO36998	ABC transporter, integral membrane type 1	9.85312	0.848538	0.000282911	0.00060186	8.57e-05
TTGCGCAAAAGCCTTAGTTCGTTGTCCACGGATATCATCAATCGATTGCGACAAAATTAA	CUST_4614_PI437012962	PEXP_093200	KGO43749	Aflatoxin biosynthesis regulatory protein	9.18198	-0.859414	9.84e-06	3.24e-05	4.61e-06
AAGAAGGGCCGTGGCATTCATGTGAAGGAGGATGGGACTCATGTTTCGTACCGAGATTGA	CUST_3602_PI437012962	PEXP_083960	KGO41033	hypothetical protein	13.7735	-4.17308	1.01e-06	4.72e-06	6.71e-07
GACATGCTTAACAACCTCAAGACTGAGAAGCAATATGTTGTCGCTGGTACTAGCAGTTAA	CUST_9112_PI437012962	PEXP_098500	KGO46238	Bicupin, oxalate decarboxylase/oxidase	12.7081	-1.5516	3.22e-07	1.81e-06	2.58e-07
AAGAGCCTACTCAATCTTCAGTAGAGCCAGTCATTGAAGAAAAACCGCAGGGTGAAGATG	CUST_5124_PI437012962	PEXP_079310	KGO37915	Zinc finger, U1-type	9.39375	-0.560783	1.27e-05	4.03e-05	5.73e-06
GGGAGGAGGGATGATTTAGAGCATTCCACTGGGGATAGAAGGCTTGTGTATATCATATAG	CUST_10181_PI437012962	PEXP_088580	KGO41634	Major facilitator superfamily domain, general substrate transporter	12.8239	-0.312981	0.00054748	0.0010846	0.000154382
TCGAGCATTAACGACTGAAGAGATTCGACAGCTAGATGCTTATTATGAGCGTCCCTTCTG	CUST_5792_PI437012962	PEXP_096790	KGO43388	Amino acid/polyamine transporter I	5.36547	-0.615402	5.82e-06	2.07e-05	2.95e-06
TGCTACGGAGAGTGTGGCTTGGAGTCAGAAGACTGAAGAAAAGGATAAGAAGTTCAAAAA	CUST_9952_PI437012962	PEXP_024540	KGO42583	Helicase, C-terminal	10.7753	-0.235846	0.0247473	0.0344755	0.00490723
TTACAGTAAGAAGATTAACTACTCTCTCTTGGACACCTTATACGGCGGCGAAGGAGGAGA	CUST_6149_PI437012962	PEXP_056740	KGO44182	Transcription factor TFIIB	8.95821	-0.4514	3.66e-05	9.99e-05	1.42e-05
TTCGAGCAGGATTTAACCCTGCTGTTGTAACACCATCAAAACCAGAGCGATGGAATAGTG	CUST_1813_PI437012962	PEXP_034750	KGO40091	Rad52/22 double-strand break repair protein	5.86686	0.349718	0.00273443	0.00459885	0.000654599
GAAAAATGACTATCTTCACACGCCACTCGACTATGCTTTAAAGCGGCACCATAACGCTGT	CUST_6551_PI437012962	PEXP_022640	KGO42735	hypothetical protein	6.18278	0.45471	0.00182009	0.00317971	0.000452598
AGAAAACAGATTCCACACCAATCAAGACTGAAATCGGACGGACAGTTGCTTCAATCTGTC	CUST_5873_PI437012962	PEXP_103960	KGO36535	Armadillo-like helical	9.69024	0.347543	0.00224863	0.00385403	0.000548581
AATTAGGAGAGCGAAAAGGGACGGAGTTTGTCCTTGACAAGTATGCATTTAGCTTCTTTG	CUST_6518_PI437012962	PEXP_022310	KGO42702	Glycoside hydrolase family 3	8.57794	-2.25464	7.32e-10	1.19e-08	1.69e-09
ATTGAGAAACAACCGAGTGGTCCTTGGTCAGGTTTGAATGGCAGAGTTGGGGTTATAGAA	CUST_7696_PI437012962	PEXP_104660	KGO41390	hypothetical protein	11.7742	0.424763	3.83e-05	0.000104055	1.48e-05
GAATGGGAAGATGTTTTCCGCTTGGGCTCTGGAAGTCGCCCAAATCAAGGGTGTTGTTAG	CUST_8168_PI437012962	PEXP_054160	KGO41994	Small GTPase superfamily, Ras type	12.9875	0.296633	0.000211614	0.000463622	6.6e-05
CGTCTGCGCGCCGCGGCCTCAGGAAAGACTGCCAAGAAAGTTGGTGGAAAGAAGAAGTAA	CUST_6011_PI437012962	PEXP_037760	KGO36125	Casein kinase substrate, phosphoprotein PP28	14.5982	-0.308	0.000251638	0.000541401	7.71e-05
TTATGGCAAGTGTCCGATGCAGAATTTTGGACTCTGCTTCGTCAAACAGCGAATCCTAAG	CUST_3901_PI437012962	PEXP_026430	KGO42894	hypothetical protein	10.1897	0.334299	0.000933138	0.00173962	0.000247617
TCGAATTCCACCTCAAGCGTATCTACAACCAAACCAAATCAGCAAAGGAGTTCTTCAACA	CUST_1261_PI437012962	PEXP_074370	KGO48707	hypothetical protein	7.8133	-0.599272	0.000214901	0.0004698	6.69e-05
TGTTGAAATACGACTTTGAATATATTGGAACAGACCGGCCTAAGGTTAGAGTGGTCGGGA	CUST_42_PI437012962	PEXP_014250	KGO47538	Cytochrome P450	11.8988	-0.49834	0.00145136	0.00259044	0.000368722
ATCAAAAGTTTGATGGGGTTGCAAGGAGTGACAGATCGCTCTAAGATAAGCATTCGTCTA	CUST_617_PI437012962	PEXP_094000	KGO43499	Beta-lactamase-like protein	9.29551	-5.22133	4.91e-15	4.79e-13	6.82e-14
AATGTCGTTGTAACTGGTGGATCCAGCTTGCTTTATGGCTTCACTGATCGTCTGAATCAC	CUST_623_PI437012962	PEXP_094060	KGO43505	hypothetical protein	10.6147	-0.320166	0.0029905	0.0049936	0.000710787
TGTTGCTGGGAGTTATTCACGGAGTGATGCGTTTAAATTCGAGGTTGAAGGGTTGGATCT	CUST_2112_PI437012962	PEXP_039430	KGO48079	Carbon-nitrogen hydrolase	11.5296	-5.57177	1.23e-12	5.63e-11	8.01e-12
GAAGAGGATCCCAGAGGAAAAGTTGGATGATCTAGCACCTTCTAATGTGGTACGAGTTCA	CUST_257_PI437012962	PEXP_091010	KGO45071	Monooxygenase, FAD-binding	7.99028	-0.835144	3.17e-06	1.23e-05	1.76e-06
ATAAACTCAGCTTCTATGCATGCCAGTTCCTTGGATACCAGGATACCCTGTATGTCAAGG	CUST_8565_PI437012962	PEXP_011870	KGO49138	Pectinesterase, catalytic	8.801	0.849278	3.28e-05	9.13e-05	1.3e-05
AACCGTGATTGGTTTGGCCGGGTAAAAAAGAGGTTGGCCGGTATTATCCGCTTGACGTGA	CUST_4999_PI437012962	PEXP_078060	KGO37790	hypothetical protein	11.3356	-0.412575	0.000373284	0.000771428	0.000109805
CCTCTTGATGACATGCTTAATTGGGATTGGCTTGACTTTGCCAACCCGGATTTCAATTTT	CUST_4391_PI437012962	PEXP_046270	KGO39153	Transcription factor, fungi	8.91511	-0.553772	2e-05	5.93e-05	8.44e-06
TATTATGGGTGTTATGATTGAGAGTAACATCAATGAGGGCAACCAGAAGGTCCCCGCAGA	CUST_5525_PI437012962	PEXP_065160	KGO46826	DAHP synthetase I/KDSA	12.3409	-0.797989	4.35e-07	2.32e-06	3.31e-07
ACGCGCTATGTTAATGCGAGAATTGTAGAGCAGCAGATTTACAACGGGGATTCGATTTGA	CUST_9591_PI437012962	PEXP_018570	KGO45734	Aldolase-type TIM barrel	10.4724	-3.02691	2.22e-07	1.33e-06	1.9e-07
GACGATATTACGTCCATGACCCAACCAATTGATATCTCACGCACGTCTCTCGAAGATGAT	CUST_2979_PI437012962	PEXP_053010	KGO42349	Acyl-CoA N-acyltransferase	12.4105	-0.801006	6.02e-06	2.13e-05	3.03e-06
TTTGTGCTTCAGGACGTGAACACTCAGGTCTGGCATATCTTGATTCTTTATGTGGAGAGC	CUST_8036_PI437012962	PEXP_021920	KGO44816	Transcription factor Tfb2	9.38017	-0.451204	0.000406509	0.000831207	0.000118314
TTCAAAATCCCATTGCTATGGATGCGATTCAGAAGAAGGTCAAACGGGCCGATTACCAGA	CUST_576_PI437012962	PEXP_061270	KGO45499	Uncharacterized protein	11.2957	-0.471468	0.00321905	0.00533976	0.00076006
AGTATTTCGGGTTATGTTGCCTCTCATCCGGCTTACCATGCTTTCTATAACCCCGTCATT	CUST_10861_PI437012962	PEXP_006980	KGO36899	Serine hydrolase FSH	9.53739	0.588111	4.2e-05	0.000112601	1.6e-05
TTTCAGGAGAGTTATGTTGCGCTTCCGTTGAGTTTTGGAGACGGGTTGTTTTTCAATCCG	CUST_1946_PI437012962	PEXP_036080	KGO40224	Phytanoyl-CoA dioxygenase	8.77496	0.397266	0.00467162	0.00746598	0.0010627
ATCAATGCAACACACTCCACTTCCGAAATGGCAAGGAATATACCTATGTGATTCCTCGGC	CUST_8360_PI437012962	PEXP_009820	KGO48933	D-amino-acid oxidase	8.02551	-1.33588	6.76e-08	4.98e-07	7.09e-08
CCGTTGGCTCCAATAATGCAACCAAAATATTCAAGAAGGAGCTGTATCACTACCTCCGCT	CUST_4024_PI437012962	PEXP_027660	KGO43017	Aminoacyl-tRNA synthetase, class I, anticodon-binding domain, subdomain 2	7.58178	-0.465376	0.000184917	0.000411143	5.85e-05
CTCGAAAAGTTCATTGATGCTGCCAAGCCCATTCAAAAGATCTTCGAGAAGGAATACTAG	CUST_2216_PI437012962	PEXP_106400	KGO41260	THO complex, subunit 5	11.6398	-0.783912	2.75e-07	1.6e-06	2.27e-07
AAGTGCCAGTGTGGTTGTCGCACTTGGGTTTTTGGTTGTTATAATGGGCTCATTGTTGTG	CUST_5679_PI437012962	PEXP_103480	KGO36281	Camphor resistance CrcB protein	12.5499	-0.475329	0.00017754	0.000396575	5.64e-05
ATATAGACCTCCAGGGCTCGGAGAACGGCAATATGGATGCTTTAAACACCATATCTGCTA	CUST_3880_PI437012962	PEXP_026220	KGO42873	Proteinase inhibitor, propeptide	9.83099	-0.646515	1.09e-06	5.03e-06	7.15e-07
AAATCAACACCAATTTGATGGACTACGTGTGGCAAATGCGTGGAGAATGGAACCGTACTC	CUST_1991_PI437012962	PEXP_093030	KGO43861	ATPase, AAA-type, core	11.9167	-0.353158	0.00181382	0.0031693	0.000451117
AAAGCTCTCATCGAGCAGAGAGATAAGCATGTGAAGATCCTGGTCGACATTTCTGCATGA	CUST_10198_PI437012962	PEXP_088750	KGO41651	Polyketide synthase, enoylreductase	13.8683	1.04416	3.83e-06	1.45e-05	2.07e-06
AAACCAAATTCCGCCCCTTCCAGCTTGTCTTGGGCATCATGGAATTTTCCTGTGATATGA	CUST_7679_PI437012962	PEXP_053830	KGO42435	Amidohydrolase 1	8.2228	0.398233	0.00297802	0.00497525	0.000708175
GAAAACTATGGATCAAACTATGGATGAAACTATGGATGAAACTATGGATGATAACAGCCA	CUST_3563_PI437012962	PEXP_083570	KGO40994	hypothetical protein	7.20449	0.615966	7.45e-05	0.00018528	2.64e-05
ACAAGGGAAAATGTGTCGGGAAAATTCATATCGTTAACGGGAGAGATTTTGTCGTGGTAG	CUST_8394_PI437012962	PEXP_010160	KGO48967	Short-chain dehydrogenase/reductase SDR	11.7019	-0.653476	0.00043349	0.000880289	0.0001253
AAAGGCGTTTAAGACCGAAGATGATCACATGGCGATGTACCAAGAAGAGTTCAAAGGCAC	CUST_9892_PI437012962	PEXP_023940	KGO42523	Zinc finger, NHR/GATA-type	9.85587	0.715075	0.000120159	0.000280428	3.99e-05
TCCTTCAGATATGTTTTCAGGTGCTGTGCATTATCCTGATAGTCCGAAGAAGAAGGTCGG	CUST_6207_PI437012962	PEXP_057330	KGO44240	hypothetical protein	9.31369	1.08756	2.18e-06	8.95e-06	1.27e-06
TCTGTGCTTTCATGATCATTGTGTTCTTGAAGTATGCTTCTACACGCAAGACGCCTGAGC	CUST_8632_PI437012962	PEXP_012540	KGO49205	Protein of unknown function DUF1640	10.1819	-1.03084	1.89e-07	1.17e-06	1.66e-07
TTGGTACGTATTTCGTCATTAACGGTCAATACTCTGGTCTGGGAATATGGCGTGCTAGTC	CUST_10638_PI437012962	PEXP_097720	KGO38824	hypothetical protein	10.7984	2.17505	2.59e-07	1.52e-06	2.17e-07
ACCGTGTCCTCAAGGAAGAGATGGATGCTAAGCGTGCCAAGAACAAGGCTCTCCGTGAGC	CUST_8688_PI437012962	PEXP_047390	KGO39563	protein of unknown function DUF3554	16.4491	-0.300009	0.00559891	0.00882034	0.00125548
TTTCAAATCAATATCAAGGCCACGGCGATGATAGAAAACGCATGGCTCTTCTAGCCTGGA	CUST_3964_PI437012962	PEXP_027060	KGO42957	Uncharacterized protein	9.98888	1.155	2.24e-07	1.34e-06	1.91e-07
ATGATGCAAAGTACGATGACAATTTGCCTAAGCCTAGTGACCAGACTGGCATTGCCAATG	CUST_9642_PI437012962	PEXP_019080	KGO45785	hypothetical protein	7.76833	-5.82173	6.45e-15	6.12e-13	8.71e-14
AAACCGAAAAAGAGCAACGACGATTTCCGCGCTATGCTTCAACAAAAGCGTCCGGAATAA	CUST_7013_PI437012962	PEXP_001780	KGO37153	RNA-processing protein, HAT helix	11.953	-0.740362	9.89e-07	4.65e-06	6.62e-07
AGAAGATGATAACACACTTCCTCCTCTTAAATCGGCACCTGCGACTATCACTACAATGGC	CUST_797_PI437012962	PEXP_095810	KGO43679	protein of unknown function DUF250	10.761	0.212646	0.0109832	0.0163206	0.00232307
AGTATACCAAGTTCAAGACAGCCATTGGGAAGATTGGACGGGAGCAACATGAAGCCTATA	CUST_3253_PI437012962	PEXP_004270	KGO37442	Zinc finger, C2H2	8.5386	0.284028	0.00267373	0.00450884	0.000641786
ATTAAGAACAAGGTTGAAGAGGCAAGTGTGGATCGCTTCCGTGAAAATGCCAAGATTGGC	CUST_1656_PI437012962	PEXP_033170	KGO39934	Uncharacterized protein	11.4651	1.30243	0.000224248	0.000488323	6.95e-05
AAATCAAATCTATCGCCAGCTTTCTACAATGGCCAGACAGAGGGTATCTGGTACCAGTTG	CUST_5699_PI437012962	PEXP_089070	KGO41695	hypothetical protein	11.5332	1.29809	1.01e-08	1.05e-07	1.49e-08
GGTATGCGCGAGAAGCGTGCCAAGACCAAGGCTGATGATGAGGCCGCTGCCAAGAAATAA	CUST_8016_PI437012962	PEXP_021720	KGO44796	Ribosomal protein L13e	16.145	-0.309183	0.00971434	0.0145773	0.00207493
GAGATTGTTTATGATGATGAAGGGGCTATTCATCTTGCTGAGGAACAGAATCCGGTGCAA	CUST_9677_PI437012962	PEXP_019430	KGO45820	Glycoside hydrolase, family 43	11.7354	-1.15721	2.21e-06	9.05e-06	1.29e-06
AAGTTCACAGAGTTCGGCTTCTCTGTCATCCCTTCTGGCGAGTCTTCCACTTGCCCCACG	CUST_2817_PI437012962	PEXP_051370	KGO42187	hypothetical protein	12.4385	2.0405	4.77e-07	2.51e-06	3.58e-07
ATGACTTCGAAGACATTATGGAATGATTTCGTTTCGGGGTTGGAGGTCTTCTCGGGAGAT	CUST_6404_PI437012962	PEXP_062300	KGO45632	Acyl-CoA dehydrogenase/oxidase	7.32129	0.560616	1.63e-06	7.04e-06	1e-06
TTGGGAACTGTTTTATGCTCATCGGGATTATTTTTGGCGGATTGGGCTTTGTGTTCCTGG	CUST_4335_PI437012962	PEXP_045710	KGO39097	Lipase, class 3	12.1433	-0.527931	2.49e-05	7.17e-05	1.02e-05
TATGCAGAATGACATTCTGTTCGACAACGTCTACATTGGTCACTCCGTTGAGGATGCTGA	CUST_4898_PI437012962	PEXP_077050	KGO37689	Concanavalin A-like lectin/glucanase, subgroup	11.7063	0.816687	9.99e-07	4.69e-06	6.67e-07
GTGGCCCGTTTCTGGAACAATTATCAAGGAACCACGAATTGCGATGGCGTGGCCAACTAG	CUST_7338_PI437012962	PEXP_099970	KGO46440	hypothetical protein	9.01653	1.10977	3.12e-06	1.22e-05	1.74e-06
TATAAAAAGGAAGCACCATTTGCTGACGGACTTGGCGAATTTGATGAGGCACGTGCAGTT	CUST_1470_PI437012962	PEXP_068050	KGO46635	Gamma tubulin	8.76074	0.648027	7.99e-07	3.88e-06	5.53e-07
AATTCACCGGCAGAACTCTCATCACAAAATTACGCTTTAAGAAGAAGTGGTGTTCCATAG	CUST_5448_PI437012962	PEXP_086270	KGO40815	hypothetical protein	11.7784	1.22287	6.55e-06	2.29e-05	3.25e-06
CTTCACCGTGACAACATTCTGAACAATGAGGTTGTCGCTTATCTTCACGCAATTCAACAG	CUST_10015_PI437012962	PEXP_025170	KGO42646	hypothetical protein	9.21529	0.548703	0.000168588	0.000378344	5.39e-05
AACATACATACTCCTGTGCATGCTTGTCCTGTCCACTTCGTACGAAATACATGCACACTG	CUST_1160_PI437012962	PEXP_073360	KGO48606	hypothetical protein	6.25787	0.516	0.00177464	0.0031084	0.000442449
TGATCGACTCAGTTCAGTCCCAACCTGCTTGGCCTGCAAGTCCGCCGTATTCTTCAACAC	CUST_8882_PI437012962	PEXP_092140	KGO43943	hypothetical protein	9.0837	1.18807	1.06e-06	4.93e-06	7.02e-07
ATGTCTTCGCTAAGGAGGATTCTGAGTACCCAGATTGGCTATGGAATCTTTTGGGGGATT	CUST_7082_PI437012962	PEXP_002470	KGO37222	Ribosomal protein L37, mitochondrial	9.44234	-0.334834	0.000423931	0.000863669	0.000122934
TCGACTGGACACTGTACGTCAAACTACATTCCGCAAAATGCATCGAGTTGGATGAGGATA	CUST_6408_PI437012962	PEXP_062340	KGO45636	hypothetical protein	11.4684	-0.46314	0.000109758	0.000258795	3.68e-05
TAACTCACAGAGGTTCAACAACCTTATGCACGGCAAAGGTCCTCGAAAGAAGGATAGAGA	CUST_5484_PI437012962	PEXP_064750	KGO46785	ATPase, P-type, K/Mg/Cd/Cu/Zn/Na/Ca/Na/H-transporter	7.32735	1.88859	4.33e-11	1.19e-09	1.69e-10
GGCAACACCATCAAGATTATCTTGACACACCTCCTAGACAAGTACGAGATACAGCTTCCA	CUST_1225_PI437012962	PEXP_074010	KGO48671	Cytochrome P450	14.6273	1.82039	1.52e-08	1.47e-07	2.09e-08
TTCTGTCGGGAAGTGTCAATCTGGCGTTTATCGGAGCGGCGTTAATTATTTGTCTTCTTC	CUST_9363_PI437012962	PEXP_029330	KGO43186	Major facilitator superfamily domain, general substrate transporter	10.7924	-0.990879	6.12e-05	0.000155518	2.21e-05
CGCGTTGACGACATCCTCTGCCTGCTCGAGTCCGAGCGCGAGGCCCGCCGTCTCCGTTAA	CUST_6895_PI437012962	PEXP_109080	KGO41902	Nucleic acid-binding, OB-fold	14.0852	-0.36299	0.00599771	0.00937223	0.00133404
TCAGCGAGGCTTTGCTTAACGAGAAGTGGGACCGCGCCATCTCCTCTGTGCTCATCAAGT	CUST_1499_PI437012962	PEXP_068340	KGO46664	Protein of unknown function DUF543	12.365	-0.585685	2.23e-07	1.34e-06	1.9e-07
ATGCACCAAAAATGTCGAGAGTTTGCAACCTTACTTTCCATTGACGAGGAGTTCAGGGTG	CUST_738_PI437012962	PEXP_095220	KGO43620	Armadillo-like helical	10.6083	-0.643827	1.34e-05	4.19e-05	5.97e-06
TATCATAAATGAATCTCTTGGTTACTCCAACCTCTCGGGACCCGGTCGATACAACAGCTT	CUST_5291_PI437012962	PEXP_080980	KGO38082	SIT4 phosphatase-associated protein family	12.9053	-0.347182	9.35e-05	0.000224898	3.2e-05
ATATCACTTTCTCGACGAAGTTCACGCGTGAAGAAAGTGAATTACACCGAGGACATTGCA	CUST_2597_PI437012962	PEXP_044580	KGO39377	Major facilitator superfamily domain, general substrate transporter	10.7492	-3.97709	1.39e-10	3.11e-09	4.43e-10
ACTTTGAATATCGATTCTGACACCGATGAAGAGGATGACGATGTCACAATGGAAGGATAG	CUST_606_PI437012962	PEXP_061570	KGO45529	hypothetical protein	11.4026	-0.655019	8.89e-06	2.96e-05	4.22e-06
AATAAAGGATTAAAGGCTCATGTCTACCACCCTAAGAAGCGGAAATCGTCTGTCTCGCTG	CUST_10752_PI437012962	PEXP_005890	KGO36790	hypothetical protein	8.75747	1.15596	8.88e-08	6.21e-07	8.84e-08
AGATCAAGGACATCATTCCTTTCTCAGTTGTCGGCAGTGAGAAGACCATTGTTGTCAACG	CUST_7341_PI437012962	PEXP_100000	KGO46443	Septin	11.7629	0.819263	1.71e-05	5.19e-05	7.39e-06
ATTAATCGTTACAACTCTTCCGTCGTTCATTCTTCCAATACACTAATACCACGACTGTCA	CUST_4829_PI437012962	PEXP_031970	KGO40382	hypothetical protein	7.44206	0.738988	7.21e-06	2.48e-05	3.53e-06
CTTTTGGAAAGGCTGGAAAGTGCGATTGTGGCAAGCAACAAGGTATATCCGAATATCTCT	CUST_9179_PI437012962	PEXP_099170	KGO46305	Male sterility, NAD-binding	5.26938	0.784897	0.000103086	0.000244902	3.49e-05
CTTGTGCTCAACTTTAGGTGTTCAGCACGAACCACTGGTGTACTTAGATGACACTGATGA	CUST_7019_PI437012962	PEXP_001840	KGO37159	hypothetical protein	10.1893	1.0374	8.25e-08	5.86e-07	8.33e-08
AAATTGGTTGAGCAAGAGAAGCTTCGCTGGGAGCGGGAAGATGATAGGATTATCATCAAG	CUST_11018_PI437012962	PEXP_008560	KGO37056	SAC3/GANP/Nin1/mts3/eIF-3 p25	11.7246	-0.232605	0.00329077	0.00544437	0.000774949
CTCAAGAAGAAGGAGCTTGCTCTTAAGCGTCTGATCACCAAGGCCATGGCCACACGGTAA	CUST_833_PI437012962	PEXP_096170	KGO43715	Heat shock protein 70 family	15.405	-0.304303	0.00737648	0.0113399	0.00161412
TATGTCGATGGTCTGGAGAAGGAGTTGGGAGGTCCCAATGCTTTGCCGGCTCACAAGTCC	CUST_946_PI437012962	PEXP_027860	KGO43068	NADH	14.6387	-0.576659	1.93e-06	8.08e-06	1.15e-06
AGCAAGAGTCTAGCATCGATCTCAATGATCACATCGGAAACGACAATGGACACTTCCACT	CUST_10283_PI437012962	PEXP_008910	KGO48861	Cyanovirin-N	15.8232	0.812837	3.76e-05	0.000102321	1.46e-05
ATACACGATAGAAGTGCTTCTCGAGAACTTCTAGAAGAAGAGGAGGTGCCAGTTTCTGAG	CUST_9970_PI437012962	PEXP_024720	KGO42601	hypothetical protein	8.44033	0.381541	0.000250099	0.000538551	7.67e-05
TTTCTTCTTCCTGGCCATGAAGATGATGCGGATGATGATGGGTTGATTGTCGAACACCAT	CUST_8528_PI437012962	PEXP_011500	KGO49101	Rad4 beta-hairpin domain 1	11.2672	-1.71176	5.18e-10	8.95e-09	1.27e-09
GCACGAGCTAGAGAGAACAAGGTTACGGAAGATTTATATGATGATCCAATGGATATTGAT	CUST_834_PI437012962	PEXP_096180	KGO43716	hypothetical protein	11.4292	-0.518284	2.45e-05	7.06e-05	1e-05
TATTCAAGCTATACAAAACATTGGCCAGGTCCAGAGCTTTGAAGGAGATTTACTCCCCGC	CUST_1785_PI437012962	PEXP_034470	KGO40063	Mur ligase, C-terminal	11.0791	0.34951	8.35e-05	0.000205016	2.92e-05
TTTGTGGTTCACGTTGGGACAAATTATTTTCCTTCTGGTCACAAGGGTCCGTTTCTGAGG	CUST_3986_PI437012962	PEXP_027280	KGO42979	VHS subgroup	11.8601	-0.571697	9.09e-06	3.03e-05	4.31e-06
TTTTCAAACTCACTGGATGTAGGATCAATGCCCACGACTTGGGCTTCATCCAACATGTCT	CUST_587_PI437012962	PEXP_061380	KGO45510	DNA/RNA-binding domain, Est1-type	8.43935	-0.518582	0.000742821	0.00142172	0.000202368
AGAATTGTTGCCAATGCGTCTAGTGTTGAAGATACTAAGGAGGAAGGTGATGAAGAGTGA	CUST_1655_PI437012962	PEXP_033160	KGO39933	Alkyl hydroperoxide reductase subunit C/ Thiol specific antioxidant	13.7799	1.0721	4.52e-08	3.59e-07	5.11e-08
AATCTATACCGCCATTCGTGATGGAAGATCGATAGAACCACTACAGAGGGCAACCAAGAT	CUST_2200_PI437012962	PEXP_106240	KGO41244	Phenylalanine ammonia-lyase	7.83522	-2.62315	5.64e-06	2.02e-05	2.88e-06
ATACAAGAACATTCAGTTCACCGTGTGGGATGTCGGTGGTCAGGATAAGATTCGTCCTTT	CUST_1388_PI437012962	PEXP_067220	KGO46553	Small GTPase superfamily, ARF/SAR type	14.3457	0.371204	0.000428226	0.000871359	0.000124029
AGCTGCTTGTAGGGCTGCTCCAAATGAACATGAGGTGGAAGAGATCATCTTTGATCTATC	CUST_4966_PI437012962	PEXP_077730	KGO37757	hypothetical protein	5.99962	1.34321	1.07e-07	7.29e-07	1.04e-07
TGATCATGAAATGACCCCGATTGGAAAGGTGTATCAAGAAACCACCATCGAGATCACGCA	CUST_6847_PI437012962	PEXP_108600	KGO41854	Glucose receptor Git3, N-terminal	6.93859	0.816487	0.000613727	0.00119791	0.00017051
AAAGTCCACTGCAACCTCTCCTCGGCAGGAAATTAAATCTGCGTTTAATATCTCTGCTCC	CUST_3715_PI437012962	PEXP_085090	KGO41146	Arf GTPase activating protein	8.30659	-0.245459	0.00468503	0.00748384	0.00106525
GGGAATTCAGCTAATGAGGAATGGGTTATGAGGAAGATGGTAGAAGAAAATGCACTCGGC	CUST_1231_PI437012962	PEXP_074070	KGO48677	Short-chain dehydrogenase/reductase SDR	14.1376	1.30674	1.52e-05	4.68e-05	6.66e-06
ATTTGAAGAAGATCGTATCCCTTACCTTGAGGGATATAAGGTGCCTAAAGTCCCGAGGAC	CUST_3538_PI437012962	PEXP_015830	KGO47890	Chloroperoxidase	6.48681	0.770584	0.00096623	0.00179665	0.000255734
AATACTGGGAGTGTGGTTGTCGTGGATGATATCGTCGAGGACGAAGAAATGAAAGCAAAG	CUST_2771_PI437012962	PEXP_050910	KGO42141	hypothetical protein	9.68196	-0.542173	8.58e-05	0.000209737	2.99e-05
TTCAAGGCCAAGGTCGCCAGTGACAGCGTTCCTGAGATCCTTGCTCTCCGCAAGGAGATT	CUST_2799_PI437012962	PEXP_051190	KGO42169	Pyridoxal phosphate-dependent transferase, major region, subdomain 2	15.2547	-0.676969	1.33e-06	5.93e-06	8.44e-07
AAGAAGACACGCTGACAATCTCACTTGTTTCTAGCATCTTCATCTCGGTACTAGTGACCG	CUST_2783_PI437012962	PEXP_051030	KGO42153	ATPase, vacuolar ER assembly factor, Vma12	8.27565	-0.213096	0.00294035	0.00491557	0.000699681
TGATCTCGGAACCTACAATGGAGATGAGATAACCCCCATCGCAGTCATTACGGGATTATA	CUST_540_PI437012962	PEXP_060910	KGO45463	protein of unknown function DUF1989	8.50875	-3.57383	1.33e-11	4.37e-10	6.22e-11
TATCATGTTCTCGTGGTGGATTGTTGGTGTTCCCATTGCAGTTTATGCGATGCAAGTTCG	CUST_1535_PI437012962	PEXP_068700	KGO46700	protein of unknown function DUF3533	9.38443	0.614553	0.0012285	0.00223311	0.00031786
ATTTAGAAGAGTCCGTAGTTGCAGACTGCTTGAAATTGATCGGACGTATCAAGGTGAATA	CUST_9343_PI437012962	PEXP_032660	KGO39851	Transcription factor, fungi	6.74384	-0.479414	0.000142329	0.000325815	4.64e-05
TTGATCTCTTACCGTCTGTTCGTACCAAGAGACACGTTCCTCAGGGTGAAAAGTATACTC	CUST_9523_PI437012962	PEXP_040880	KGO48268	Frag1/DRAM/Sfk1	11.8431	-1.21326	5.58e-10	9.52e-09	1.36e-09
TCAATGATGCAGACATCGAAGACATGTCCTTTGGTGTTGGATTTACTCCTCTGAACACCA	CUST_8642_PI437012962	PEXP_012640	KGO49215	CAS/CSE, C-terminal	10.9461	0.305845	0.0174816	0.0250835	0.00357038
CCAATATGGAGACGATCAGTTGGTTATGAAAGTGGGAGAGATGTTGGAGGGAAGAAATCT	CUST_4386_PI437012962	PEXP_046220	KGO39148	Amidase	11.6827	-0.265742	0.00204375	0.00352872	0.000502277
GATATTCAATTTCTCAGTAACACACATGTCTTCCATGCACGAACCGCCTACACGGATCAT	CUST_10359_PI437012962	PEXP_000090	KGO44318	Taurine catabolism dioxygenase TauD/TfdA	7.8458	0.455656	0.00233562	0.00399224	0.000568254
AGTCAAAACGTGGATGCATCTTTGAGATCAACATTCAGATGGAATCCATTCAATTCCTGA	CUST_8160_PI437012962	PEXP_054080	KGO41986	hypothetical protein	7.51145	0.412457	0.000389054	0.000800071	0.000113882
ATGCTAGTCACGGATTGGACAGCAGAAGATTTGCAGAAACTAAAGCCTGGAAGCATTTAG	CUST_925_PI437012962	PEXP_102180	KGO38275	Protein of unknown function DUF1445	11.1429	-1.38578	4.85e-05	0.000126998	1.81e-05
CTATTGATAGATGACGGCTGGTCGCCGGATTCACTTTTATCGTCAATGCATGGACATTAG	CUST_3106_PI437012962	PEXP_063130	KGO47159	hypothetical protein	9.41211	-0.445415	0.000211079	0.000462653	6.59e-05
GATGCTGAGCTGAAGGCTGAGGATGAGCAGCGTCTGAGGGACAAGGGTATCAAGCACTAA	CUST_4138_PI437012962	PEXP_060140	KGO45225	hypothetical protein	14.8018	-5.00309	1.2e-07	8.02e-07	1.14e-07
TATGTCATTGAGGATGATAGCGATGAAGAAGCGTCGGCCGATGACTTTGATGAAGACGAA	CUST_2137_PI437012962	PEXP_039680	KGO48104	DNA topoisomerase II, eukaryotic-type	11.994	0.308726	0.00521999	0.0082805	0.00117864
AGATTCTCGAAGAGATCCGTAAGATCTTGGCAACTGCAGACTTGATGAAGGTCTCGAAGA	CUST_3897_PI437012962	PEXP_026390	KGO42890	Fungal chitin synthase	13.5867	1.05252	5.77e-07	2.94e-06	4.19e-07
TGATGCGATGATATCCCTCTGGAAAATCAAGCGGCTTCTTGATGGGATTGATCTGACAGA	CUST_9048_PI437012962	PEXP_055350	KGO44080	hypothetical protein	9.62445	-0.442676	6.97e-05	0.000174788	2.49e-05
TTTGATCGGCATTGGAGAGATCGTTCTGCTCCCTCTGGATGTTCTTAAGATTAAGCGTCA	CUST_7868_PI437012962	PEXP_064330	KGO47035	Mitochondrial substrate/solute carrier	11.0759	0.850293	1.19e-05	3.8e-05	5.41e-06
GAGATTGAACAAGCAATGCGCGTCAACAAGGAGGGCCTAATGAGCTACATGGATATTGAT	CUST_3597_PI437012962	PEXP_083910	KGO41028	hypothetical protein	12.242	-0.397234	7.98e-05	0.000196849	2.8e-05
TATATGTCGGTCCAACAATCCCACTGCAGAGATTAATGTGGCAGGAACACAACTTGATGC	CUST_1401_PI437012962	PEXP_067350	KGO46566	hypothetical protein	7.1415	0.714482	7.67e-05	0.000190125	2.71e-05
GCATGTTGAACACAAGACAGGTTTGGGAGTGGAAGAAGCAAATCGATTGGTGCATGAAAA	CUST_10269_PI437012962	PEXP_008770	KGO48847	Major facilitator superfamily domain, general substrate transporter	12.5201	1.5414	1.4e-06	6.2e-06	8.83e-07
TATTTGACGCAGGTCCTTGCTACGATTGGGTATCCTCGTACGGATTCTCGGGGGCCTTCG	CUST_4270_PI437012962	PEXP_018370	KGO45957	ATP adenylyltransferase, C-terminal	12.3392	-0.15548	0.017304	0.0248513	0.00353732
ACAGAAGAAATTGAAGGTTTTTGGAGGGAGGGAGAGTGCTGTTTGGGCGCTTCCTATAAT	CUST_9133_PI437012962	PEXP_098710	KGO46259	Acyl-CoA N-acyltransferase	10.3782	-0.845005	3.01e-05	8.44e-05	1.2e-05
ATTCTCAAGGGAACTTTTGACCCTCACTGGATTATGAATCCTGGGAAGGTTTTTGATCGG	CUST_62_PI437012962	PEXP_014450	KGO47558	Vanillyl-alcohol oxidase, C-terminal subdomain 2	8.28281	0.379423	0.036778	0.049633	0.00706475
TGGGATTTTGCCTGCGATGATGAAGATATCATTGAGGCAAGTCCATTTTTCAAGGGGCTT	CUST_5217_PI437012962	PEXP_080240	KGO38008	hypothetical protein	9.26094	-0.441739	0.000114833	0.00026931	3.83e-05
ATCCTTTGTGATGATTGACTTGGAAGATTTGAAGTGGCTGACGAGCAGTGCAGAGAGTTC	CUST_10774_PI437012962	PEXP_006110	KGO36812	hypothetical protein	6.621	1.43109	9.08e-05	0.000219329	3.12e-05
TTCACTTGCACAAATGTTGATAACAGCTTGCTGGATGTGAAATGTGCTTCATCTAGCTAG	CUST_5582_PI437012962	PEXP_065730	KGO46883	Glycoside hydrolase, family 28	9.73523	-1.45758	3.16e-07	1.78e-06	2.54e-07
GCAGAAAAATGTGCATTGGTTAGATATTGTCGAGGAGCTGGGATGGGAATTGATTCTTGC	CUST_8289_PI437012962	PEXP_086960	KGO40913	Protein of unknown function DUF3468	11.3796	-1.23427	1.91e-08	1.77e-07	2.52e-08
CTCGATGACGTTGAGGTCGAGCAGCAGGCCAATGAAGCAGCCCAAGGCAAGGAACAATAA	CUST_1254_PI437012962	PEXP_074300	KGO48700	Ribosomal protein L47, mitochondrial	13.459	-0.166165	0.0174583	0.0250536	0.00356612
TCCCACGAAGAAGGATTGTCAGACTTATCAAATTCCACCAAGTTAGACGACGCTCAAGGT	CUST_8771_PI437012962	PEXP_048220	KGO39646	Histone-lysine N-methyltransferase SET9	6.3984	-0.346395	0.00199103	0.00344956	0.000491009
TTTTACAAATCTGGTTCTGAGCTTGGTGATGATGATATTGGTTCCGCGCATGCCGGATCT	CUST_331_PI437012962	PEXP_091750	KGO45145	hypothetical protein	5.01134	-0.473811	0.000133546	0.000307317	4.37e-05
TTTGAAGTTAGGAAAAGGACCGGACGGTGAACCACAAGAGAGGAACTATCCGATGAAGTT	CUST_1517_PI437012962	PEXP_068520	KGO46682	Protein of unknown function DUF3115	10.6073	-0.59179	2.19e-06	9e-06	1.28e-06
TATGGCGAGTAATGAGGAGCTCGCTAGGGAGTGGTTTACTGTTGAGAGGATTTGTGAGAG	CUST_8278_PI437012962	PEXP_102920	KGO36447	hypothetical protein	11.1956	-2.41789	5.78e-10	9.81e-09	1.4e-09
ATTTTGGATGGCTTTAACGATTTGACGGATAGGGAGTCCAAGCATTTTAGGTATGCGCTT	CUST_7411_PI437012962	PEXP_042720	KGO39431	Major facilitator superfamily domain, general substrate transporter	11.3817	-0.682303	0.00368716	0.0060366	0.000859247
ACTTTGATGAGAACCTGATGGCGCGCTTCAGGAAGGTTAACGTTGACTTCCTTCTTACTA	CUST_4872_PI437012962	PEXP_071970	KGO40698	hypothetical protein	5.65532	-0.801003	3.06e-06	1.2e-05	1.71e-06
GGCTAGAACTAAGTCGGAAGTAAAAGTGAAGATATTAAGCGACCGATGGGAGGAGAATTA	CUST_4007_PI437012962	PEXP_027490	KGO43000	Cytochrome P450	10.804	-11.5212	3.65e-19	2.45e-16	3.49e-17
GATGCCTTTGGCGACCAGAACTTGTTCTGCACTTGCGGGCCTGTCGAGGACACTGAATAG	CUST_4408_PI437012962	PEXP_046440	KGO39170	Glycine cleavage system P protein	12.6028	0.482247	0.00513378	0.00815145	0.00116028
TTGGTTGTTGTATAGCGTTTTTCGGTCGCGGGATGTGAGGAATAATCGGAACAGAAGGAA	CUST_393_PI437012962	PEXP_013470	KGO47698	hypothetical protein	7.62457	-1.98351	2.61e-09	3.38e-08	4.81e-09
CAGAGGGAAGACAAGGACGTCGATGACCTGGCTGATGTTCTGGGCAAGACGGCTCTCTAA	CUST_1164_PI437012962	PEXP_073400	KGO48610	Leucine-rich repeat, ribonuclease inhibitor subtype	12.7546	0.406424	0.000987414	0.00183062	0.00026057
TCATTGAGGAAGCTTTTGCAAGGGTCAAAGCACGAAACAATGTCGTGTCCCAAATGCACA	CUST_7978_PI437012962	PEXP_044960	KGO39226	Autophagy-related protein 17	11.5571	-1.12233	7.19e-08	5.24e-07	7.46e-08
GTTAAGCAAGCACAGAAGTACATGCTGCAGACTTTAGCAGCTTCTGTCCTTAATTGGGTG	CUST_6253_PI437012962	PEXP_057790	KGO44286	hypothetical protein	11.3833	0.381522	0.00436084	0.00700829	0.000997557
TAACATGGTGGCCGGGTGTATTGAGAGTAAAGAGTGGCAGGGGAAAGTCTACTTCTATTT	CUST_4144_PI437012962	PEXP_060200	KGO45231	protein of unknown function DUF4334	10.6764	-2.05181	1.61e-09	2.27e-08	3.23e-09
GGATATCGTATCTATTGAGACCAAAATGCTGTCAATGTCATTTTCACAGTATGTGCTTGT	CUST_10500_PI437012962	PEXP_054430	KGO42035	hypothetical protein	6.43939	0.521923	0.000166678	0.000374727	5.33e-05
GTTTCTTGTGTCCAGTACGAGTAAGAGGATCAATGGGGCTATTATTCCAGTCGACAATGC	CUST_3129_PI437012962	PEXP_063360	KGO47182	Short-chain dehydrogenase/reductase SDR	12.4709	-0.511145	0.0107675	0.0160379	0.00228283
AAATCCTTCTCTGAACTTGATGCCTTGTTCGAGGCCCACACACCAGCCATAAAGTTTTAG	CUST_1459_PI437012962	PEXP_067940	KGO46624	Major facilitator superfamily domain, general substrate transporter	6.98194	-1.13354	3.82e-09	4.65e-08	6.62e-09
AATTGTTCCATCGATGGACAGAACAAGAAGTTGAGCGATCGGTAGACGAAGCGGAAAAAG	CUST_10810_PI437012962	PEXP_006470	KGO36848	hypothetical protein	9.61305	-0.328392	0.0147658	0.021481	0.00305759
TTTGTTCAACAATCTGTCGACGCAGATATAGAGATAGGGGACCTCCTCTCTCCTGAACTT	CUST_10530_PI437012962	PEXP_081280	KGO47329	hypothetical protein	7.37104	3.56123	1.02e-10	2.42e-09	3.45e-10
ACTTTAGCCACGGCACCATTGAAGCTGGTATTCCAGAAGAGGGAAAATAAGAGAAACTGA	CUST_5377_PI437012962	PEXP_085560	KGO40744	Cytochrome P450	7.72065	-3.35689	4.12e-11	1.14e-09	1.62e-10
ATTCGTAAGACGCAGCTCGGCGAACACCATCCTGATACATTATCTACCTCTGAACTATTG	CUST_6461_PI437012962	PEXP_062880	KGO45689	Tetratricopeptide-like helical	10.8709	0.70011	7.08e-05	0.000177175	2.52e-05
AATTGTCTTTGCTATTATCTTCAGATACAACGGGTCAAGCTACGGGCGATCGTTGTGGAT	CUST_1423_PI437012962	PEXP_067570	KGO46588	Major facilitator superfamily domain, general substrate transporter	9.51612	-2.21428	2.1e-05	6.18e-05	8.8e-06
GACATTTCATCTTCAACTAGCTCAATCAACAACAAGGCGGCGGTTTCTACGACCTCAACA	CUST_9177_PI437012962	PEXP_099150	KGO46303	hypothetical protein	8.82654	1.36236	2.68e-09	3.45e-08	4.91e-09
CATTTACGATGAACAAACTGGCAAGGCCAGGCACATCAAGCAGACCAATTATTATTCGTT	CUST_6256_PI437012962	PEXP_057820	KGO44289	Cysteine dioxygenase type I	10.2765	-1.32788	1.71e-09	2.39e-08	3.4e-09
ATCTCATGCGACGCACTGGTGCGAAGTTTTAGCCGAGTAAGGAGGAGTAGATCGATGTGA	CUST_7267_PI437012962	PEXP_057940	KGO47231	hypothetical protein	8.31867	0.880321	8.8e-07	4.2e-06	5.98e-07
TCCATCGGTGAATACAAGAACCACCTCCGCAACAAGATGTTGTCTTCCGGTGCCGTTTAA	CUST_6437_PI437012962	PEXP_062630	KGO45665	hypothetical protein	14.4759	-0.487191	0.000253119	0.000544238	7.75e-05
TTTGATACTTATTTTGATAGACATGGCTGTCTATATTGAGGCCCCCCACGCCTCAAACGC	CUST_955_PI437012962	PEXP_027950	KGO43077	hypothetical protein	5.50933	-0.383355	0.000917509	0.00171398	0.000243967
CGAAATTGATACTACCATTGAGGCATGGAATTATCGCAGCCATCTTCTCCTGAACGAGCT	CUST_8887_PI437012962	PEXP_092190	KGO43948	Glycoside hydrolase, family 2, N-terminal	9.83359	-2.04278	2.78e-06	1.1e-05	1.57e-06
GATTTGTTGCTCACAAACAAGACGGAGTTTGATCAGTGGATGAATGTTAGTTTTCATTGA	CUST_9107_PI437012962	PEXP_098450	KGO46233	Transcription factor, fungi	11.9655	-1.23873	5.39e-06	1.94e-05	2.77e-06
ATGCAGCCTTATGGTAACATGCAATCTGGTGTCCAACAACAATGGAACGGATATCCGGAA	CUST_5416_PI437012962	PEXP_085950	KGO40783	hypothetical protein	9.53579	-0.403862	0.00101983	0.00188551	0.000268383
ATTCAACAGTTGTTGAATTGCTGCCGGGCATTGTGGCCACCATGGAAGTATTGCAAATTG	CUST_4774_PI437012962	PEXP_031420	KGO40327	hypothetical protein	5.65632	0.575212	3.2e-05	8.95e-05	1.27e-05
TTGTCTTGTTGTCTGGTGATTCTGGGCATGGGTTCAAGATGTTCCCTATCTTTGGATCGT	CUST_2293_PI437012962	PEXP_107170	KGO41337	FAD dependent oxidoreductase	10.2031	1.1571	2.19e-07	1.32e-06	1.88e-07
ACTCTTTCGTCAGCACTGGGAATGGATCTACACCCAGTAAATCCTTGACATCTCTTGGTT	CUST_4932_PI437012962	PEXP_077390	KGO37723	hypothetical protein	7.96222	0.591115	0.00320922	0.00532697	0.000758239
GGGGAGTATGGTACATATTTCTTCATCTATGAGCCTAGATTGAGGACTGATTCTACCTGA	CUST_3977_PI437012962	PEXP_027190	KGO42970	Acyl-CoA N-acyltransferase	12.4408	-0.561313	1.02e-06	4.76e-06	6.77e-07
ATTTTTCAGTCCTATTACGAGCTGGAGGTGGTTGACCGACCCAAGGGTTGGCTGCCGCGT	CUST_3748_PI437012962	PEXP_040250	KGO48193	Cytochrome P450	7.9277	1.29582	4.66e-07	2.47e-06	3.51e-07
ACAAAACCATCATCAAGGTCTCCAACAAGGCAAACGCCATTGCAATCGACAACTGTGTTG	CUST_1414_PI437012962	PEXP_067480	KGO46579	Adenylate cyclase-associated CAP, N-terminal	12.1174	0.423799	5.56e-05	0.00014315	2.04e-05
TATTATGATCATTTTTTAACGCGATACTCAACATCAACCCGCAAAATGCCATTCCTCGTT	CUST_7529_PI437012962	PEXP_016830	KGO46041	5-formyltetrahydrofolate cyclo-ligase	10.0056	0.526357	0.00110454	0.002025	0.000288237
ATGAGACTCAGGCGATAATCGAAGATCAGAGGATAAGCTTCCCATTGCCGTATTTTGGCA	CUST_10239_PI437012962	PEXP_101100	KGO38152	ABC transporter, integral membrane type 1	7.80736	0.492157	0.000182152	0.000405616	5.77e-05
ATTTGTGTTGCAAGCGCTTACAATATCTTTCTTCTAGGCAAAATCGCAGCCCAATGCGGC	CUST_4668_PI437012962	PEXP_093740	KGO43803	Peptidyl-tRNA hydrolase, PTH2	5.22145	-0.320174	0.000352076	0.000732721	0.000104295
TTACCAAAAGAAACGGCGCACCCTCCCTAAGATCACCGGACGACCTTATTTCTTGAAATT	CUST_6620_PI437012962	PEXP_020310	KGO44513	DNA-directed RNA polymerase III, subunit Rpc31, fungi	8.97766	-0.256931	0.00258207	0.00436524	0.000621347
TAACTTTGTTGGCCCAACCATCATTACCAACGTCACCACCGATATGAAGTGCTACAAGGA	CUST_4899_PI437012962	PEXP_077060	KGO37690	Methylmalonate-semialdehyde dehydrogenase	11.5892	0.414465	0.000255023	0.000547746	7.8e-05
AAGCTTGTCTTTGTTCATTGTCCTAATGTTCTTCATGGTCGACCTTGAGGCAGTACGGAC	CUST_6883_PI437012962	PEXP_108960	KGO41890	Amino acid/polyamine transporter I	5.73477	-0.723082	8.58e-05	0.000209737	2.99e-05
TTGATATTCACGTTACGTATCTGTCAACTGCCACCGTCGGAGATACCCTGGATATTTCTG	CUST_913_PI437012962	PEXP_102050	KGO38263	Thioesterase superfamily	10.7171	-0.456706	0.000237738	0.000515243	7.33e-05
GTTTGTCATTGCGCATCGACTTTCAACTATTTCCAGCGCTGATCGAATCCTTGTTGTGCA	CUST_2768_PI437012962	PEXP_050880	KGO42138	ABC transporter, integral membrane type 1	10.8542	-0.43598	0.00626887	0.00975804	0.00138896
GATGACGTGAACACCTACTCTTGCTCCCTGAGCGCCGGTTTCACTCTGACTCTGGGATAA	CUST_1956_PI437012962	PEXP_036180	KGO40234	hypothetical protein	14.721	-9.47818	7.54e-22	2.53e-18	3.6e-19
CATCATAGCATTGATGAGCCTGCTATGTTGGTTGGATACGGATACCCTTTGCAGGAATGA	CUST_3224_PI437012962	PEXP_003980	KGO37413	Histidine phosphatase superfamily, clade-1	13.3567	-0.673609	1.64e-07	1.04e-06	1.48e-07
GCTCGAGGCATTCGTGCTTTTCGTCTCCCACTGCTATCTCAAACTGAAATCTTAATCTGA	CUST_8369_PI437012962	PEXP_009910	KGO48942	hypothetical protein	6.6415	0.492307	0.000193194	0.000426989	6.08e-05
ATTGAGAATGCGTTGCAACGCATGGATCAATTGAAGCTCGCAGATACCATGTTTGCTCCT	CUST_6158_PI437012962	PEXP_056840	KGO44191	hypothetical protein	9.39501	-0.258892	0.00862609	0.0130849	0.0018625
TGCCAAGAAGCAGAATGATAAGCTCGCTAAGAAGGAGGCTGAGGCTGAGTCGAGGGATTA	CUST_5418_PI437012962	PEXP_085970	KGO40785	Ribosomal protein L17	11.5997	-0.241563	0.00339605	0.00560196	0.000797381
GTCAAACTGGACATCTATACCAGTTCGCAGGTCCGAAACCGGTCAAGAAAATTCCTATAG	CUST_4842_PI437012962	PEXP_071670	KGO40668	hypothetical protein	10.8793	-0.164905	0.0142759	0.0208135	0.00296258
CATCTGATTGAACAATGTAACAAGGTTATTCGTGCCACCGGCAACTCCAGCTTTAGTAGC	CUST_5858_PI437012962	PEXP_103810	KGO36520	Protein-tyrosine phosphatase, receptor/non-receptor type	11.3395	-0.586192	0.000507492	0.00101337	0.000144243
TCAGACGAATACCCCTATTCTTCCATCTCAAATGGTCAATGAAGGCGATCGATTTGGCTC	CUST_5359_PI437012962	PEXP_076870	KGO37521	Velvet factor	10.7253	-0.98515	9.83e-05	0.00023486	3.34e-05
ACATGTTGAGAGAACGAATGATCGCGATTATGAGATCGAGGAACGTCGTTACCGGACTAT	CUST_7504_PI437012962	PEXP_016580	KGO46016	Amphiphysin	11.2328	0.298589	0.0181101	0.0258966	0.00368611
TTTGGTTAATTTGGTGAGTTATTACTGTGGTGCGTTGCCGCTGGGTATCTGGCTTGCATT	CUST_5450_PI437012962	PEXP_086290	KGO40817	Multi antimicrobial extrusion protein	8.52394	-0.409239	0.015825	0.0228664	0.00325479
TATGAAGCTGTTCTCACCGTCGTGGGTCAATGATTTATCCAATGAGAGACTGGAGGAGAT	CUST_76_PI437012962	PEXP_014590	KGO47572	Dynamin	6.09783	0.648718	0.00689262	0.0106498	0.00151589
TGTATTAGCTTGACTACGAAGAAACCTGGAATGAATCGCGGCCGCTCCTTTTGGATTTGT	CUST_8958_PI437012962	PEXP_003140	KGO37306	Endonuclease/exonuclease/phosphatase	10.6088	-0.893486	1.82e-07	1.14e-06	1.62e-07
AAGCAAGCAGAGGTTGATCGAGAACTGAACAATCGGATTGCTTTTATCGACTTTGTGCGG	CUST_185_PI437012962	PEXP_090290	KGO44999	hypothetical protein	8.48169	-0.516254	5.67e-05	0.000145894	2.08e-05
TTTGATTCTTTACATTGGAGCTGAAGCCTCACCAACCTACCGCAATACTTACCGGAGCAT	CUST_6262_PI437012962	PEXP_109520	KGO38674	Amidase	5.74273	-0.557379	0.00270166	0.00455136	0.000647839
TTATACTAAACTACGCAAAGGGACCCTCGAGCAGAAGTTTTGCGACAAGAATCACGAAAT	CUST_10004_PI437012962	PEXP_025060	KGO42635	Tetratricopeptide-like helical	7.97687	0.418527	3.93e-05	0.000106357	1.51e-05
ACCATTCCATTGACTACTGGCGCTTTCAGTTTCTCTCGCGCAACGGAGAAAAAGATGAAA	CUST_8218_PI437012962	PEXP_059040	KGO45284	Ribosomal protein L10e/L16	8.70676	0.850376	4.36e-05	0.00011609	1.65e-05
ATTAATTTCAACCTGTCAGATATGACACCCGAAAAGCGCCTGTACCTAGCCCAGAAGAAC	CUST_7165_PI437012962	PEXP_082960	KGO38603	hypothetical protein	5.5687	1.1051	3.37e-06	1.3e-05	1.85e-06
TACTACAACAATGTCATCTTCCATCGCATCATTCCTGACTTCATGGTCCAAACTGGCGAT	CUST_5625_PI437012962	PEXP_066170	KGO46926	Cyclophilin-type peptidyl-prolyl cis-trans isomerase	8.32056	-0.576042	1.62e-06	6.97e-06	9.92e-07
CCATATTTTTGCACTGCGATCAAGAAACCAGATCTCGTGACTCCCAAATGGTTCAGGACA	CUST_1713_PI437012962	PEXP_033740	KGO39991	Protein prenyltransferase	10.5657	-0.364997	5.82e-05	0.000149001	2.12e-05
ATTGCTCGATAACGAGTACTTCATGAACAACACTCTCCTCCTTCTGACCTTCGATGAGGA	CUST_8892_PI437012962	PEXP_092240	KGO43953	Phosphoesterase	14.1402	-1.05814	0.000227444	0.00049464	7.04e-05
GATACGCCTATAGCTCCAACGGTATCTGTGAAAGACGGTGACAAGGCAGTAGTTGTATAA	CUST_3553_PI437012962	PEXP_083470	KGO40984	hypothetical protein	12.207	-1.02563	2.11e-08	1.92e-07	2.73e-08
GATATTGTTTACGAGTTTGAATCCCAAGGGATTCCAGCCTACGGGCCAATTTTCGATTCA	CUST_10700_PI437012962	PEXP_005370	KGO36738	hypothetical protein	8.456	-0.642687	0.00384225	0.00626116	0.000891212
TTGTATTCATCCTGGAATAGAAGAAGTGTTGGGTCGACTGGATCCTGATGGTTATGAGGA	CUST_2240_PI437012962	PEXP_106640	KGO41284	hypothetical protein	6.51907	0.461708	0.000708721	0.00136425	0.000194187
AAACCTATTCTGGAAACTGCTCTTTTCATCGGGGATAACAAGTATGCGCCACATACCAGC	CUST_2087_PI437012962	PEXP_039180	KGO48054	DNA glycosylase, G/T mismatch	8.52967	0.597447	1.45e-05	4.5e-05	6.4e-06
ATGAAGACAGCGCGCGTGATCAATGAATGTTTCCATGCCTATGGAATCCACTCCATTACA	CUST_8059_PI437012962	PEXP_022150	KGO44839	Cation efflux protein	6.68822	-3.6105	3.65e-14	2.72e-12	3.87e-13
CTGGTTTGAATTTGACCAAAACCAGAATACGCTTAATGCTGAAAACAGACATGATATTGT	CUST_3373_PI437012962	PEXP_037360	KGO35948	hypothetical protein	10.8464	-0.519115	1.81e-05	5.45e-05	7.76e-06
TGTGAGAAGGCTGCTGCTGTTGACTCCACCCTCGAGGTTGACTTCACTGGCACTGCTTAA	CUST_8031_PI437012962	PEXP_021870	KGO44811	hypothetical protein	13.682	-0.641538	7.75e-05	0.000191937	2.73e-05
CTCTTATACGGCAAGGGTGGAGGTATTTCCGCCTACTAAAAAGACTTGGTGGAGATGATA	CUST_205_PI437012962	PEXP_090490	KGO45019	hypothetical protein	7.16773	-0.840069	4.08e-05	0.000109846	1.56e-05
AAACTCAAGTTTGAGTTTGCTGTACTTGGTCGTCTGGTAGATCTCATCCAAGGGTCCAGA	CUST_7542_PI437012962	PEXP_016960	KGO46054	hypothetical protein	9.18818	0.512393	0.0041512	0.00671046	0.000955165
AGGGAATTGGGTGAATATGCCCTTTCGGCCTACACTCAAGTGAAAGCGATTCATGTAAAC	CUST_4203_PI437012962	PEXP_017700	KGO45890	Aldehyde dehydrogenase, N-terminal	8.32398	-0.595099	0.000280494	0.00059735	8.5e-05
GGAGATGAGAAGGGGGTTGCCAATGTTACTGTTCAATCAGTCAGTGAAGGATTAGCGTAA	CUST_10425_PI437012962	PEXP_000750	KGO44384	hypothetical protein	14.9008	1.03028	1.14e-05	3.67e-05	5.23e-06
ATGATATCAACGATGGACTCATGGAGCTCCTGATCATGATCAATGCTTGCAAGACTGCCT	CUST_5351_PI437012962	PEXP_076790	KGO37513	E3 ubiquitin ligase, domain of unknown function DUF913	10.4955	-0.244847	0.00359407	0.00589667	0.00083933
GTCAATGACCCAGATAACACGATCTTTTATTGTTGGACCTTTGTAGATAGTGTCTACTAG	CUST_3968_PI437012962	PEXP_027100	KGO42961	hypothetical protein	8.57879	-0.623192	5.32e-06	1.92e-05	2.74e-06
GATAGTTGGGACTGGGAAAAGATCATACGTGATATGAATATGGATTTCTTGATTACTTGA	CUST_2814_PI437012962	PEXP_051340	KGO42184	Protein of unknown function DUF3468	12.7222	1.51212	3.06e-09	3.9e-08	5.56e-09
AATGGTGGCAGCATTACACCACGCTATACAAAGATCGTAAAGCAGCACGCAGCTCAAAAT	CUST_6187_PI437012962	PEXP_057130	KGO44220	L-lysine 6-monooxygenase/L-ornithine 5-monooxygenase	9.69127	-1.22684	2.71e-09	3.49e-08	4.96e-09
TTGCTCTCAACACCTCGGTACTGACCCGGAAGGCGCTCACTTCCTCCTTCAGTATGGCAT	CUST_5539_PI437012962	PEXP_065300	KGO46840	hypothetical protein	7.2325	0.525312	0.00344421	0.00567116	0.000807231
GTGCTTGGTGTTGCTACCAAGGCGGACTTGGAGGAGTTTGTCAAGCGCAGACCTACCTAA	CUST_8909_PI437012962	PEXP_002640	KGO37257	Cystathionine beta-synthase, core	13.6935	0.153444	0.0202565	0.0287653	0.00409444
AATGATTTCAAGCGTCAGATCGATTTGGCTTTCGATAATGTCGATCGAGTTCTCCAGGCC	CUST_7904_PI437012962	PEXP_008690	KGO48836	YjgF/Yer057p/UK114 family	8.68423	-2.31442	2.42e-10	4.78e-09	6.8e-10
TTATTCATCAAATGGGGACCTGCATTGCGTAAGAAGTCTAAATTTGCTCCGGTCTTCGAG	CUST_6814_PI437012962	PEXP_108270	KGO41821	Major facilitator superfamily domain, general substrate transporter	9.45524	-5.61693	9.05e-11	2.18e-09	3.1e-10
ATTTGTTGTCACTACCAATGCCGAAAGAGGGGGAGGAGGAGTCTGGAAAACAAAAGAAAG	CUST_10694_PI437012962	PEXP_005310	KGO36732	Capsular polysaccharide synthesis	6.98668	0.496559	3.62e-05	9.91e-05	1.41e-05
TCCTTGATGAGAAGAGTGATCTCGATGGAGAGTCTGCCGGTGCTGATAACCTTCTTAATA	CUST_6894_PI437012962	PEXP_109070	KGO41901	DNA mismatch repair protein MutS-like, N-terminal	10.6102	-0.269956	0.000773049	0.00147313	0.000209685
AGTACATTGATGAAGTCATATATCCACCGTATCAGAGAGGCTCAGATTGCTGAGCGCATC	CUST_7130_PI437012962	PEXP_082370	KGO37630	Acyl-CoA N-acyltransferase	11.7939	-0.863955	3.48e-07	1.92e-06	2.73e-07
AGGTCTTGGATCTTCTCCAGAAGAAATTTGGCACTACCGAGTACGTGGAGCAGATTTCTA	CUST_808_PI437012962	PEXP_095920	KGO43690	Down-regulated-in-metastasis protein	11.0858	-1.03794	6.39e-06	2.24e-05	3.19e-06
ATGGTTGTTATGCACCCCCTGCCTCGCAATGCCGAGATCTCTGAGGAGGTCGATTTCGAC	CUST_7107_PI437012962	PEXP_082140	KGO37607	Carbamoyl-phosphate synthase, large subunit	12.1623	-1.20756	7.83e-06	2.65e-05	3.78e-06
TAACTATTGTTGTGGACAACTCTGTCCTGGAGGTCTATGCCAACTCTCGCTTTGTACTGT	CUST_10456_PI437012962	PEXP_001060	KGO44415	Glycoside hydrolase, family 32	10.1122	-9.51444	2e-19	1.43e-16	2.04e-17
TCTCTTTCATCATTATTGCCTTCTCTATTCGCGAACTGGTATCGGGCTCCGAGGAAGAAA	CUST_2449_PI437012962	PEXP_059020	KGO39022	Cation efflux protein	8.82177	-0.581341	0.0001247	0.000289345	4.12e-05
TATCAGTAAGGAGAAGTTGGAACAGGCTATGGTTATTAGCAAGCCGTCCAATGGGTCGTT	CUST_10992_PI437012962	PEXP_008300	KGO37030	Ribosomal protein S5 domain 2-type fold, subgroup	12.6443	-0.426454	3.68e-05	0.000100411	1.43e-05
GGCCTGGATTTGTTCAATAACATGGATTTTGGGGTTGCATTTAATCAGTGGTTGCTCTAG	CUST_7058_PI437012962	PEXP_002230	KGO37198	Transcription factor, fungi	9.9847	-0.805287	1.22e-06	5.53e-06	7.87e-07
TTGGTATTCAGGATGGAGCGCATGGGATTTACGAGATTAATCATGTTGCTTGGGCCAAGA	CUST_7353_PI437012962	PEXP_100120	KGO46455	hypothetical protein	12.8507	-0.466425	7.64e-06	2.6e-05	3.7e-06
TTTTTGAAACCGGAAACTTTCCAGAAGACCTTGTCCGACAATATCCCCCATATGCATTAA	CUST_10092_PI437012962	PEXP_087690	KGO41545	hypothetical protein	7.1492	1.54996	1.52e-05	4.67e-05	6.65e-06
AATCGGCAATCAATATATCGATCTTGCCCAGATTCTGCTTTCCGTGCATGACCCAACTCT	CUST_10230_PI437012962	PEXP_101010	KGO38143	Glycoside hydrolase, family 71	8.21877	-1.39281	2.18e-08	1.97e-07	2.81e-08
TTGTATTTCTTGTTAATGCTTTCAAAATCGGTGCCGCTTCCGCATCAGCCTTCTGCTCAC	CUST_6188_PI437012962	PEXP_057140	KGO44221	hypothetical protein	8.33846	0.729359	3.99e-05	0.000107817	1.53e-05
CGTGCTAGCTCGGTTCGTACTCTACTTCGCAAAAGGATCTTCAAGAAGCTTCATTACTGA	CUST_1674_PI437012962	PEXP_033350	KGO39952	hypothetical protein	6.2473	0.71506	0.000310995	0.000655227	9.33e-05
TTAATGGCACATAATGAGGGGAAGGATGAGTGTTTTGTTGAGATGAAAGAGAATGCCTGA	CUST_10462_PI437012962	PEXP_001120	KGO44421	Major facilitator superfamily domain, general substrate transporter	6.1915	-0.700179	2.33e-05	6.76e-05	9.62e-06
TCTACTCTGTGAACAAAAATGTCACCTTCTGGGCCGACGAGTACAAGATCGACATCAAGA	CUST_8917_PI437012962	PEXP_002730	KGO37265	Glycoside hydrolase, family 12	14.0207	0.9549	5.52e-06	1.98e-05	2.83e-06
TAAATTCCAATCCAAGAAATTGGCGGAAACAGATGCAAACGAAACCGATGTGCCACCCAC	CUST_2021_PI437012962	PEXP_038520	KGO47988	Alpha,alpha-trehalose-phosphate synthase	13.3958	-0.421154	0.000115066	0.000269765	3.84e-05
ACTTGTTTCTGTCGTTTTGATTCTCGCTGGCGTGGGTGCGAGGATTAAGAAGCATAAGTT	CUST_10880_PI437012962	PEXP_007180	KGO36918	Cytochrome b561, eukaryote	12.9302	0.788928	2.32e-06	9.43e-06	1.34e-06
TTTAATGATGCTATGCCGAAGATGAAGGTTGATCCGGAGAGTTATACTGTGGAGGCGGAT	CUST_10601_PI437012962	PEXP_097350	KGO38787	Urease, beta subunit	11.7433	-1.1579	5.45e-08	4.18e-07	5.95e-08
TAGTAAGATGAATGGTCTCCAGGGTCACAGGAACACTTGGTACATCAGTGCTTTGTTCGT	CUST_701_PI437012962	PEXP_094850	KGO43583	hypothetical protein	7.6462	1.57749	0.000473605	0.000951943	0.000135499
TCAAGGGGGTAAAGACATTGAAGGTGAGGTCAAAGTTGCAGTTAAGCAGGAGGAGAATTA	CUST_9747_PI437012962	PEXP_086800	KGO40875	General substrate transporter	6.43516	-0.512489	0.000205627	0.000451886	6.43e-05
CAGAGTACACAATCAGTACTTCAAGGCAATGAACCGCCAGATACGCAGAATATCTCTCGT	CUST_6381_PI437012962	PEXP_062070	KGO45609	hypothetical protein	8.77906	0.68842	2.91e-05	8.2e-05	1.17e-05
TGCAACAGCATTGACGCTGCCTTCGAGCGTGTCTCAGCTGTCACATCCCACCTTCAGTGA	CUST_3445_PI437012962	PEXP_071060	KGO40602	hypothetical protein	11.1271	0.897946	2.89e-06	1.14e-05	1.62e-06
ACTCGTACTACTAAAGACAAGCCCAACCAAGATGTAACTATCGTGCAGTGTGGAGAGATG	CUST_836_PI437012962	PEXP_096200	KGO43718	Cyclophilin-type peptidyl-prolyl cis-trans isomerase	14.0061	-0.260555	0.00201077	0.00348016	0.000495365
AGAATTGGAAAACGATGGTTTCTTCCCTTGTTACCCGTGCTCGACAAGAAGAACAGGAGA	CUST_8956_PI437012962	PEXP_003120	KGO37304	hypothetical protein	11.0733	-0.510755	1.33e-05	4.18e-05	5.96e-06
GGGAAATTGTCATCAGTTCATGGGGATTGGTTGTCAAGAATCCAAGCTGCATTGGAACTG	CUST_7986_PI437012962	PEXP_045040	KGO39234	Armadillo-like helical	12.1582	-1.08912	6.81e-08	5.01e-07	7.13e-08
ATACTATTTACCAGAACTACCCAATCTACAAAGACGACAGCACCATTGCCATGCGGAAGG	CUST_378_PI437012962	PEXP_013320	KGO47683	Alpha-amylase, fungi	12.0246	-2.21024	7.7e-07	3.77e-06	5.36e-07
TTCCTAGCAGCATCAACATTATTCTCACATATTCTGCGGGATACTCGCCATTCGAGAGTG	CUST_2269_PI437012962	PEXP_106930	KGO41313	Transcription factor, fungi	8.01596	-0.581837	5.15e-06	1.87e-05	2.66e-06
GGACTTGTTTGGGAAGATGCTTCTTGTGACTAAATTGGGGATTGACGAAACAAAAGCTTG	CUST_10228_PI437012962	PEXP_089050	KGO41681	hypothetical protein	10.9873	0.602833	0.000743655	0.00142278	0.000202518
ATCGAGAAACTTCTCCGTTACAATTCCGCCGAGAAAGATCGCTCCAAGGCTCAAGTATAA	CUST_8175_PI437012962	PEXP_054230	KGO42001	DNA-directed RNA polymerase, subunit N/Rpb10	11.6713	-0.347783	0.000284563	0.000604989	8.61e-05
GGAAAAACTGCGGCTCCTTGTTGGAGATTTGAACGCAATCATGTTGAAGATTCACGCTTT	CUST_770_PI437012962	PEXP_095540	KGO43652	AMP-dependent synthetase/ligase	11.7639	-3.45684	7.65e-09	8.29e-08	1.18e-08
AATTTGAAGCGTACTGCAACAGAGATGCAATCGTCGTCTCTTGAACCCAGTTTTTCGCAA	CUST_7025_PI437012962	PEXP_001900	KGO37165	hypothetical protein	12.0245	-0.194631	0.025219	0.0350736	0.00499237
TATAGCCGACAGCGTCAATGCTATCTTCGGTGTTGTGATTGATCGCTTGCACGATTTTGT	CUST_6955_PI437012962	PEXP_049970	KGO38881	C2 calcium/lipid-binding domain, CaLB	11.9473	-0.949403	1.53e-06	6.7e-06	9.53e-07
AATGGCGCTGCAGAATGTTTTCGAGATGCTTTCTTTTGCTTCGACCATTGCTTTCCCACT	CUST_4125_PI437012962	PEXP_060000	KGO45212	Major facilitator superfamily domain, general substrate transporter	8.99845	-0.404215	0.00040304	0.000824951	0.000117423
AATTTCATATCAATTTGGTCAGCAACCGAGGACGATGACTGTATTGGCGATCTACGCTGG	CUST_3644_PI437012962	PEXP_084380	KGO41075	hypothetical protein	8.85676	-1.04515	1.54e-08	1.48e-07	2.11e-08
ACTCGATGATTCGGACTATGAATCTACTGATGAACACAGACGATTGTCGACAGATCGCCT	CUST_468_PI437012962	PEXP_070200	KGO47802	Magnesium transporter NIPA	7.53864	-0.233593	0.0159469	0.0230293	0.00327799
ATCAAGGGTGTAGCATGCCTCTGCTTGGTCAGCTTCTTGATCGCATACTTCTTCTTCTAA	CUST_1811_PI437012962	PEXP_034730	KGO40089	Major sperm protein	12.442	0.369946	0.000242487	0.000523842	7.46e-05
GACAATAGAAGAGAAACAGCTGAAAGAGCTGAATGAGTCCATGTACAGTTTGGGCAACCT	CUST_9375_PI437012962	PEXP_029450	KGO43198	hypothetical protein	10.651	-0.726364	3.97e-07	2.14e-06	3.05e-07
AGGTCACCAAAATCAAACAGGAGAGCGATGTTGCCACCAAGTATTTCTCTAACCTGTTCC	CUST_10082_PI437012962	PEXP_087590	KGO41535	hypothetical protein	11.762	-0.739544	4.76e-06	1.75e-05	2.49e-06
TTGAAATCGATCCTGCATTGACAAAGATCGAGAGCCCAGACCAACTACCGCTCTATTCAT	CUST_3320_PI437012962	PEXP_036830	KGO35895	Zinc finger, C2H2	8.58058	2.10443	9.84e-10	1.53e-08	2.18e-09
GATTTTCAATGTGAGTTTGCTTAAGGATGTGGAGTGGGAGAATTTGCGCACCATTCAACG	CUST_5254_PI437012962	PEXP_080610	KGO38045	FAD-binding, type 2	13.0331	-0.407017	0.000254666	0.000547097	7.79e-05
TCTACATCCAAAATGATTGCCACAACTTGAACGGCAGTCCCGTCATGGACAATGTCAAGT	CUST_21_PI437012962	PEXP_014040	KGO47517	hypothetical protein	7.28896	2.5055	2.73e-09	3.51e-08	4.99e-09
AATTTTCTTCCTTGTTGGTGCGACCTACGGTGTTATCATTCAGATCATTGATGCCTACGC	CUST_10677_PI437012962	PEXP_005140	KGO36715	Amino acid transporter, transmembrane	5.85767	0.629834	0.000104802	0.000248392	3.54e-05
GTTGTCATTCTTGTTGTTATTATTGTTTTAGCGGTTATTGGGACTACCTCGGGTTTTTAG	CUST_4597_PI437012962	PEXP_076090	KGO36090	hypothetical protein	12.1106	0.624881	0.000330349	0.000692233	9.85e-05
TTGTTGTATGGGTATAATGGGAATGAAGAGCCGCCGCTTAGGGGCTATGTTTATCACTAG	CUST_1707_PI437012962	PEXP_033680	KGO39985	hypothetical protein	5.10905	0.301933	0.00471169	0.00752044	0.00107046
CTTCCCATGGTGGTTTGCAAGCATTTTGCCCATTTCCGAAGAAGAGAAATATCCCATACT	CUST_7745_PI437012962	PEXP_105150	KGO41439	Zinc finger, RING-type	9.30437	-0.402799	0.000544585	0.00107972	0.000153687
AAGATTATCCGCAAGTCTGAGACTGCGGGTCGCTATGCCAGTTACCGCTGGGTCATTTAA	CUST_2416_PI437012962	PEXP_058690	KGO38989	DNA-directed RNA polymerase, RPB5 subunit	10.5779	-0.168269	0.0274952	0.0379409	0.00540049
TTGAAATACTACTCCGATGCCATCATTGCTGCTTGGGATCCATACATGCAGCTATCCATA	CUST_8270_PI437012962	PEXP_102840	KGO36439	hypothetical protein	7.79693	-5.35548	4.1e-13	2.24e-11	3.19e-12
GAAAACCTTCTTTCTGTGGGAGAAGAATGATTTGATGGTTCAGCTGAAGGCTAGAAAATA	CUST_9160_PI437012962	PEXP_098980	KGO46286	Cytochrome P450, E-class, group I	6.06635	0.43555	0.000506638	0.00101207	0.000144057
TATTTGTACAATGGGTTTGAGTCATGGACTGTTGTTCCGAATGGGGAGGCTTGTGTTCCA	CUST_1126_PI437012962	PEXP_073020	KGO48572	hypothetical protein	11.733	3.27961	9.56e-12	3.31e-10	4.72e-11
TAGTGTGGATGAAATCGAAGCTGAGGCAAGGAACCTCGCACTTCAGAATAAGACTTTAGG	CUST_6512_PI437012962	PEXP_022250	KGO42696	hypothetical protein	8.75132	0.42346	9.39e-05	0.000225543	3.21e-05
ATTGGTTACTTGCGCCGCAAGGCAGTTGGCAAGTACTCATTCGAGAGACTCCTTATTTAA	CUST_2522_PI437012962	PEXP_043830	KGO39302	hypothetical protein	11.6172	-0.256891	0.00640108	0.00995152	0.0014165
TTAACTGAGGTGCTACAGGCGCAGCATGTTGAGGTTGAGGATCTATCGGGCGGCTGTGGA	CUST_5060_PI437012962	PEXP_078670	KGO37851	BolA protein	11.0674	-0.521733	1.14e-05	3.65e-05	5.2e-06
AAGGAATATGTGGAGTTGCTTGGTACGGCTGGGTATGATCCTGCTTTTATTGAGATCCGA	CUST_1753_PI437012962	PEXP_034140	KGO40031	hypothetical protein	10.6362	-1.01379	1e-07	6.87e-07	9.78e-08
TGTCAACTTTACCTTTATCCCGGTAGAGCTGCGCTTGCTGTTTGTCAACGTGATCAGTTT	CUST_9514_PI437012962	PEXP_040790	KGO48259	Mpv17/PMP22	12.2212	-0.364331	0.000311808	0.000656526	9.34e-05
CCATGCAGCCTACTAGCCCCGCTGCCCCCTCAAGCAACCAGAACGTCGTCTCTGAGCAGC	CUST_1934_PI437012962	PEXP_035960	KGO40212	hypothetical protein	14.0782	1.55182	7.16e-05	0.000179051	2.55e-05
ACCGTCTACGAGACCGATGAGGTGACCATCACCTCTTGCGCTCCCACTGTCACCGACTGC	CUST_8260_PI437012962	PEXP_102740	KGO36429	hypothetical protein	10.3897	1.40462	1.04e-06	4.86e-06	6.92e-07
ATTTGTTGAGAAATACGGTTGTCTGGCAATCGAACCCGAGGGCTGGATTGATTCTGTCAA	CUST_6594_PI437012962	PEXP_023070	KGO42778	Aldose 1-/Glucose-6-phosphate 1-epimerase	10.5171	-0.493309	0.026014	0.036095	0.00513775
TCGGCTGACAACTTGGAGATTACTCGTCCTGGTAGTAGAAGGGTTATCATTGTGCTTTAA	CUST_6163_PI437012962	PEXP_056890	KGO44196	hypothetical protein	6.75087	-0.620286	4.46e-06	1.65e-05	2.35e-06
AATCCCTCGTTGACTCTTCTACGGTGAAATTCCTAGATACCGCCGGTCAGAACATAATGA	CUST_1524_PI437012962	PEXP_068590	KGO46689	Signal recognition particle, SRP19 subunit	9.61959	-1.30122	2.82e-08	2.44e-07	3.47e-08
AATACATACTCGACGCTCATGTACCTTACTCTCTCGGCATTGCCTATGGCTTCGATAACT	CUST_8328_PI437012962	PEXP_087350	KGO40952	Squalene/phytoene synthase	8.83356	-0.338011	0.00251994	0.00427387	0.000608342
TCAACCAGAATCAACTATTTCGGCGGTGGAATGCAATGGGCTCATCAAATTCAGCTTCAC	CUST_373_PI437012962	PEXP_013270	KGO47678	hypothetical protein	9.95216	1.33911	9.45e-07	4.47e-06	6.36e-07
AGTACCGCTGAATACGAGACGTCGAAGCGTCGCAAGACCATCACTGATACCACGCTCGGT	CUST_8686_PI437012962	PEXP_047370	KGO39561	hypothetical protein	11.563	0.717016	3.68e-05	0.000100359	1.43e-05
AGTGAATGCGAAGAGACAAGGAAACACGAGCGAGTGTACACTTACACACAAGATGATCTG	CUST_7926_PI437012962	PEXP_028820	KGO43252	Cytochrome P450	8.72359	0.852921	3.19e-06	1.24e-05	1.77e-06
ATAATACCGTTATGGTGGGTGATAAGTATCAGGAGCTCTTTGCGTATGTCGATGCTGAGG	CUST_3873_PI437012962	PEXP_026150	KGO42866	O-methyltransferase, family 3	10.7764	-0.434331	0.00345393	0.00568344	0.000808979
GCTAATCCAAATCGACAAACTGGTGCAACTACTAGAGTCGCCAGTATTCACATATCTCCG	CUST_2031_PI437012962	PEXP_038620	KGO47998	Vacuole morphology and inheritance protein 14	8.83163	-0.48103	4.4e-05	0.000116821	1.66e-05
ATATTTTCATTGTCAATCGATCAAGCGTTCCTCGAAAGTTTGCCTTGATTGCCATCCCCA	CUST_126_PI437012962	PEXP_015090	KGO47622	TRAPP II complex, Trs65	9.76145	-0.597479	5.39e-06	1.94e-05	2.77e-06
GCTGGTGTCCTGTCCATCTACGACAAGGCTCAGCTCCTCCTCCTCGGCAAGAAGTTCTAA	CUST_7279_PI437012962	PEXP_058060	KGO47243	Mitochondrial carrier protein	16.49	0.192888	0.0194411	0.0276895	0.00394132
ACAACAGGACGTGGTACGTTGAGAATTTTGAGACGGTACTTTTTTATGGGTGATTTTTGA	CUST_8974_PI437012962	PEXP_003300	KGO37322	hypothetical protein	5.43855	-0.713433	1.32e-05	4.17e-05	5.93e-06
TCAGCTATATCCATGTCCTTGACTTTGTGCACAAGGATGTTCGCCCAGAGATCGTTTTGA	CUST_3378_PI437012962	PEXP_037410	KGO35953	hypothetical protein	5.57543	0.887051	0.00163433	0.00288172	0.000410184
ATATATTATGTCTAGACGGTACCGACATCAATACTCTCATCCCTACCATCGAATCTCCTA	CUST_8660_PI437012962	PEXP_012820	KGO49233	GidA associated domain 3	7.98531	0.317829	0.00575669	0.00903494	0.00128603
GTGAAACGCGATGTGTTCGATATCCCGATGCTCATTGTGATGAATTTCTTGCCATGCATT	CUST_687_PI437012962	PEXP_094710	KGO43569	hypothetical protein	11.8308	-0.791621	4.21e-06	1.58e-05	2.24e-06
GATCGTTGGTTTTATGCTCTGCTTCATTCTGTTTGTCGTCCCTGCCTTCAACTTCGACTA	CUST_7753_PI437012962	PEXP_105230	KGO41447	Major facilitator superfamily domain, general substrate transporter	12.4675	-0.507907	0.00280682	0.00471194	0.000670696
CTACATGCGCATGAAAGCCAAGAAAGATGTGGAAGATTCACAGAAAGACCTGTCCCGATT	CUST_9270_PI437012962	PEXP_059830	KGO45369	C4-type zinc-finger of DNA polymerase delta	9.81648	-0.211679	0.036617	0.0494357	0.00703666
GTTTACAAAACAACGGAGATTTTGTTTACAAGGAGCGTGGTACAACTCCCTTGATGCGGA	CUST_1277_PI437012962	PEXP_074530	KGO48723	Protein of unknown function DUF2418	10.3113	-0.208965	0.0182415	0.0260808	0.00371233
AATACGGATGAGATGATTAGGGTTATTAAGGAGACTGTTGCGAAGGCTATTAGGGGTTAG	CUST_5611_PI437012962	PEXP_066020	KGO46912	Serine hydrolase FSH	15.5484	0.370221	0.00124201	0.00225359	0.000320775
TTGGTACGAGAAGAGGCAATATTGGGCCAACCGACAGTTTGAAATTCTAAGAGATTCTGG	CUST_9171_PI437012962	PEXP_099090	KGO46297	hypothetical protein	6.31011	1.17979	1.31e-07	8.61e-07	1.23e-07
ATCACAACATGAACACACCTGCAAGTTTCTCCGACTCCTTGTCTCAAGATTACCAGGATT	CUST_4575_PI437012962	PEXP_075870	KGO36068	PAP/25A-associated	7.30478	-0.403293	0.00116486	0.00212665	0.000302707
TAGCTCCCCAGTGGATGACAACATTCCTATTTATATCTTCATCCTCCTCTTTGCAATTCT	CUST_5806_PI437012962	PEXP_096930	KGO43402	Branched-chain alpha-ketoacid dehydrogenase kinase/Pyruvate dehydrogenase kinase, N-terminal	9.62122	-0.337605	0.000168044	0.000377207	5.37e-05
ATTCGGGAGTTTGAGAAAAAACTGGAAACCAAATCCCGTGTCACGATTGCTGCCTTGACT	CUST_10002_PI437012962	PEXP_025040	KGO42633	CheY-like superfamily	11.4038	-2.93878	2.39e-11	7.23e-10	1.03e-10
ATATCCTGCTTGTCGGAAAGTGGGACCCTGTCTCACTTATCGAAGACAAAGATTTCTGGA	CUST_5559_PI437012962	PEXP_065500	KGO46860	Cryptochrome/DNA photolyase, class 1	7.81239	-0.345065	0.00108033	0.00198604	0.000282693
GTTAAGGACCTTGTTGCTAAGACCATTGCGGAGCGGGCATCTGCGAAGTCTAGCCTGTGA	CUST_10801_PI437012962	PEXP_006380	KGO36839	Quinate/shikimate 5-dehydrogenase/glutamyl-tRNA reductase	10.39	-0.703469	1.47e-06	6.44e-06	9.17e-07
ACCTCTACTGCAGCTTCATCACTTCTGCCATGAAGATGTACCGCTATATGAAGTCACTTC	CUST_6904_PI437012962	PEXP_109170	KGO41911	Telomere reverse transcriptase	8.41661	1.02782	2.52e-08	2.23e-07	3.17e-08
AATTTCGTTCAGCATTTGGTACGGGAACACAAAATGCCAGAGCCCAAGATCAAGAAGACG	CUST_1994_PI437012962	PEXP_093060	KGO43864	Zinc finger, C2H2	6.91473	0.808184	0.000125143	0.000290239	4.13e-05
GATATCTTGAGATTTCTTCAGGATAGGGTTGACCTGCCAGTAAAACAAGTGCCATCCCAA	CUST_5137_PI437012962	PEXP_079440	KGO37928	Phospholipase/carboxylesterase/thioesterase	10.549	1.44422	5.78e-06	2.06e-05	2.93e-06
TACGTCAGATGGGAAACAATTATGCTCCTATTGATCTGAGCAACCAAAATTGGGCAGACG	CUST_128_PI437012962	PEXP_015110	KGO47624	Aldolase-type TIM barrel	9.69997	-6.55095	3.91e-14	2.85e-12	4.05e-13
AGAATCAATGTCCGACATGGAGAAGGAGTTGGTTGCTACGAAAATGAAGTGGGCAGAGAT	CUST_10304_PI437012962	PEXP_102990	KGO36339	hypothetical protein	10.4065	0.345091	0.00433286	0.00696889	0.00099195
ATAAGGACAACATCGAGCCCATTTACGAGTTCGGTTACGGTCTGAGCTACACCAAATTTG	CUST_6231_PI437012962	PEXP_057570	KGO44264	Glycoside hydrolase family 3	10.322	0.301488	0.0217581	0.0306854	0.00436775
ATACATACATCAACCACCAAATGACCAACCACGCGATCAGTATCGACGGACTAATTCAAG	CUST_7094_PI437012962	PEXP_082010	KGO37594	hypothetical protein	10.0857	-0.568125	8.03e-05	0.000197852	2.82e-05
GAGATTGTGGATTCTAGTACTTTGTTTAAGAAGCATGCCACCGATTTTGTGGACCAGTGA	CUST_776_PI437012962	PEXP_095600	KGO43658	Purple acid phosphatase-like, N-terminal	10.7969	-1.14936	0.00361143	0.00592321	0.000843108
CTTGGAAAGGGAACACCAGTGGGCCCCAAAATCATGCACTTTCCAGTGGTTATTATTGTA	CUST_6343_PI437012962	PEXP_110330	KGO38755	Aldolase-type TIM barrel	11.5377	0.665986	0.000166871	0.000375078	5.34e-05
GCAACTCAAGCTGAAGCAACTCAAGCCGAAGCACCTATCACAGATGATGTGCCAGTCTAA	CUST_6865_PI437012962	PEXP_108780	KGO41872	Zinc finger, NF-X1-type	12.3631	-0.287804	0.00034118	0.000712552	0.000101424
AAAGATGGGAAGACATATGACAGAATTCTGTGCCCATACCCCCAACGAGCGAAGTACAAA	CUST_2692_PI437012962	PEXP_050120	KGO42062	Tannase/feruloyl esterase	9.281	-1.18925	6.97e-05	0.000174788	2.49e-05
ATTCAACCTGAGTTTGCACCGGAAAGTGATACCGAAGACAATGGACAAGCATCATCCTCT	CUST_9120_PI437012962	PEXP_098580	KGO46246	Cation efflux protein	11.5605	-0.69429	1.28e-06	5.75e-06	8.18e-07
TTTATGTCGTTCATAATAAGCGTGTTGCTCAAGGCAAGCATCAGCCCAAGGATGGATTGG	CUST_2040_PI437012962	PEXP_038710	KGO48007	Major facilitator superfamily domain, general substrate transporter	5.24416	0.855337	3.18e-06	1.24e-05	1.76e-06
ATACGGCATGGATAATATCACTATCGCTGAAAGCTGCAAGTATGATGCCACAAGCGCCAA	CUST_7678_PI437012962	PEXP_053820	KGO42434	hypothetical protein	11.2813	0.301519	0.0119992	0.0177125	0.0025212
TCTTTACGTGGACAATTATGATGAGTTTGAGGTGGACACCGAGGAAATGCGCGAGGATTT	CUST_10890_PI437012962	PEXP_007280	KGO36928	hypothetical protein	7.96456	0.349184	0.0124198	0.0182691	0.00260041
GAGAACTTCTTCCAGTCCTTTGCGCATCGCGTCAAAAACACATTTGATACTACCAACACG	CUST_8231_PI437012962	PEXP_102450	KGO36400	LMBR1-like membrane protein	11.8419	0.596185	1.67e-07	1.06e-06	1.5e-07
TATACTTCTATTTTTGCCATGGCTTTGGGATCTCTTGTTGCGGGCATGGTTCAATTCTAG	CUST_10022_PI437012962	PEXP_025240	KGO42653	Concanavalin A-like lectin/glucanases superfamily	10.8997	0.968581	8.77e-05	0.000213126	3.03e-05
AGAAGATACTTGATCTTGGGGATGGGGAGTTCAAGGCGTTTTATGAAGCTTGTTTGCCCT	CUST_7083_PI437012962	PEXP_002480	KGO37223	Glutathione S-transferase, C-terminal	14.9732	0.47018	0.00559185	0.00881199	0.0012543
TCATTTTCCTGATGAGAGTCAATGGCCCTAAATGGAGAAAGACTTTGGATGCACATCTGC	CUST_4987_PI437012962	PEXP_077940	KGO37778	Major facilitator superfamily domain, general substrate transporter	11.2266	-0.263075	0.0257603	0.0357727	0.00509187
GATTGTGACTGAGGGGTTCGCAATTTTGTTCGCCATCTTAAGTATTTTCAGCAATCGCCA	CUST_4245_PI437012962	PEXP_018120	KGO45932	Protein of unknown function DUF3176	7.78669	0.717707	2.08e-05	6.13e-05	8.73e-06
ACATTATCCGCAAGCTTGGTGCTTACGGTATTACTGCTGATAAGCTCAAGGATGTTGCTG	CUST_4556_PI437012962	PEXP_075680	KGO36049	Protein of unknown function DUF2841	7.55221	3.10136	6.94e-10	1.14e-08	1.62e-09
ATTGATATCTGCATTCGCTTTGCGACATTCCAAACAGAAGGAACGTCGCAAGAGCTTCCA	CUST_10558_PI437012962	PEXP_081560	KGO47357	Protein of unknown function DUF455	7.69527	0.210096	0.0204518	0.0290263	0.00413159
TTGGCTGTACTTGTTCTTCTTCAATACTCTCTGGGTCTTTATCCCTCTGTGGGTGTTGTG	CUST_3829_PI437012962	PEXP_025710	KGO42822	Emopamil-binding	10.3506	0.689969	1.24e-05	3.94e-05	5.61e-06
ACAGGCTAATGAACTCCTCTCTCTTCTTAAGTCAATGTCTCTCGAAGAAGTGCCCGATGA	CUST_8735_PI437012962	PEXP_047860	KGO39610	Protein of unknown function DUF3517	12.4259	-0.463069	0.000167242	0.000375828	5.35e-05
CTGTCCATCAAGGTACCCAAGACCACTGCCGCTACTTCCAAGAAGATCACCATTGAGTGA	CUST_9839_PI437012962	PEXP_023410	KGO42470	HSP20-like chaperone	14.0674	-6.00087	9.96e-15	8.79e-13	1.25e-13
TGTTTTAGGGGAATTATTGGGCTTCCGCGATGTCCACGCGAATGCCCAGCAGCAAACCGC	CUST_3278_PI437012962	PEXP_036410	KGO35853	hypothetical protein	9.34576	-0.228407	0.00281401	0.00472164	0.000672076
TTTATCCTACGTATTTTTTCGCTGCCGTACACCAAAAATGCACCACTGCCAAGTGCCATG	CUST_163_PI437012962	PEXP_082460	KGO38459	Glutathione S-transferase/chloride channel, C-terminal	6.5959	0.879307	1.99e-05	5.91e-05	8.41e-06
TCTACGGCATGTTCCTTAGCGATCTCTCATATGAAAAAGGGTTCAAAGAGTTCGTCGAGC	CUST_8759_PI437012962	PEXP_048100	KGO39634	Acyltransferase 3	10.2042	0.508765	0.00287745	0.00482244	0.000686425
AAGGGCGAGTTCTCTTTCAAGCTGCCAAATCTGAGTATTGCGGTGCTCACTACCAATTAA	CUST_6590_PI437012962	PEXP_023030	KGO42774	Glycoside hydrolase, superfamily	10.9461	-1.86358	4.58e-09	5.44e-08	7.75e-09
ATATCGTCGTTGACAACTGTGCCATTTGCCGAAACCACATCATGGACTTGTGCATCGAAT	CUST_7485_PI437012962	PEXP_016390	KGO45997	Zinc finger, RING/FYVE/PHD-type	14.1504	-0.149589	0.0279955	0.0385835	0.00549197
TTTTCGAAATTGGTTCGACGGTGCGATTGGTTTGTTGACTGGTTGGGTATGGGATGATCT	CUST_4565_PI437012962	PEXP_075770	KGO36058	Golgin subfamily A member 7/ERF4	8.61097	0.525332	1.2e-05	3.83e-05	5.45e-06
TGAAGGACAACAACAAGCGTGGTTTCATCGGCGAGTTCGCCGGTGGTGTCAACGCCAACT	CUST_1931_PI437012962	PEXP_035930	KGO40209	Glycoside hydrolase, superfamily	8.41207	0.892978	0.000578726	0.00113999	0.000162266
ATCGTTCTCAACCTGAGTGGTCGCGGTGACAAGGATGTGCAGCAGGTCGCTGACGAACTT	CUST_7845_PI437012962	PEXP_064100	KGO47012	Aldolase-type TIM barrel	14.188	0.495869	2.23e-06	9.13e-06	1.3e-06
ATACCGTCGATAACTTGAATAACGTTACCAATGCGGTTGGTCGCAAGTCTGTGTCGACTT	CUST_2653_PI437012962	PEXP_009310	KGO49264	hypothetical protein	13.263	2.10568	5.79e-05	0.000148581	2.11e-05
ATCGAGTGGGCAATGAAAGAAATTCTCGGTGTTAACTTTTTGGAGCAGGTTGACACTTGA	CUST_990_PI437012962	PEXP_028300	KGO43112	Protein of unknown function DUF3468	12.4444	0.62707	9.35e-05	0.000224801	3.2e-05
AACACAAGGGACTTGGACGAAGCTGTTGAGCGACGCTGGATTTAAGATTGTCAACTTTTG	CUST_9927_PI437012962	PEXP_024290	KGO42558	Winged helix-turn-helix transcription repressor DNA-binding	5.72763	0.976308	1.91e-08	1.77e-07	2.52e-08
TTCAACATGCACAAGAATCTCCAGGAGAAGGGTACCATGAAGATTGACTCTTGGGAGTAA	CUST_9199_PI437012962	PEXP_099370	KGO46325	Succinate CoA transferase	12.7891	-1.30256	5.73e-08	4.37e-07	6.22e-08
ATGCAAAGTCTGTTTAATCTGCTGGATAGTCATCTCTTCTGGGAAATGGCCTCTATGCCC	CUST_9554_PI437012962	PEXP_041190	KGO48299	hypothetical protein	9.12097	-0.865059	6.61e-06	2.3e-05	3.28e-06
TTGTCCTCTCGCAACGAGACTGGTAGCCTCGGCCAGTATCTTGGTGGATGTCTCACTGCT	CUST_4282_PI437012962	PEXP_018490	KGO45969	hypothetical protein	12.4713	-10.6553	4.56e-19	2.61e-16	3.71e-17
GATGAAATTATTCTTAAGGGTGTAGACTCGCGTGGTCGTGTGGTGTATACTCTCAAGGCT	CUST_3417_PI437012962	PEXP_070780	KGO40574	Glycoside hydrolase, family 31	10.103	-1.32002	7.67e-09	8.31e-08	1.18e-08
TTTGCTGCTGAAGGGCATGTTCGATGAACGCATGGGTGTCAATTCTTCTGAATCCCAATA	CUST_1884_PI437012962	PEXP_035460	KGO40162	Glycoside hydrolase, family 1	10.8582	-0.395216	0.00014989	0.000341104	4.86e-05
GGCTCAGGACGAAAGAAACGATTTCCTCTTCTCCGGAAGGCATTCGGTCTACGCGATTGA	CUST_6729_PI437012962	PEXP_021400	KGO44622	hypothetical protein	11.1276	-1.7301	5.51e-08	4.22e-07	6.01e-08
GAGACAGCGGAGAAAAGTCTCGGAAAGGTTATGGGAACTGGTGTTGATGTTGAAGACAAA	CUST_9451_PI437012962	PEXP_092680	KGO43899	Cytochrome P450	10.9141	0.732428	4.29e-06	1.6e-05	2.27e-06
GAAAAATATAGTCATTGGCGGTGGTCTTGTGTTGAAGTTTGTATTCGAGGGAGAGATTTG	CUST_2568_PI437012962	PEXP_044290	KGO39348	hypothetical protein	5.88656	-1.51175	3.56e-09	4.39e-08	6.24e-09
TACAAAGAAATGGCCAAGATGCTGGAAATCATGGTCTTTTGTCGGCAAAAGCGCATTGGC	CUST_2488_PI437012962	PEXP_043490	KGO39268	hypothetical protein	8.4252	0.523481	0.0309436	0.042316	0.00602324
TGCCCTTGCATTCGGAACTATCTTCAATATCCTAGTTCGACGAGTTGTCTCCCTAGATGA	CUST_3593_PI437012962	PEXP_083870	KGO41024	Gpi16 subunit, GPI transamidase component	12.4484	-0.27071	0.00330366	0.00546031	0.000777218
GGGGATGGGGCGTTTGATACGTTCCTAAGTAATGCCACGGCTATTTACAATGATAAATAG	CUST_3626_PI437012962	PEXP_084200	KGO41057	Glycoside hydrolase, superfamily	9.94155	-3.40377	1.32e-10	3e-09	4.27e-10
TTTACATTGTGCTTGTCTTCCATCAAACCTTTGAAGGGCTTGGTCTTGGTTCTCGTCTGG	CUST_2456_PI437012962	PEXP_104450	KGO36459	Zinc/iron permease, fungal/plant	12.6379	-0.544473	0.000188057	0.000417102	5.94e-05
TTCAAGGGAGATTTTGCCACAATGTGGCAGGAGATGAAGGCTGAAGATGAAGTAGCGAAA	CUST_8094_PI437012962	PEXP_004940	KGO36659	Protein of unknown function DUF3128	10.7817	-0.461986	0.000456134	0.000920138	0.000130972
CAGATGGATATTTTTATTGATGGTATTGGAACGCTGAGGAATGGTGTGGTATTCGATTGA	CUST_1774_PI437012962	PEXP_034360	KGO40052	Fumarylacetoacetase, C-terminal-like protein	7.92746	0.391003	0.0286593	0.0394496	0.00561525
GACATTCGGCAAATGATGGAATGGGCTTCAATCATGCCCGATGACAAGATTTGCTATGGT	CUST_3423_PI437012962	PEXP_070840	KGO40580	hypothetical protein	10.874	0.660919	3.28e-06	1.27e-05	1.81e-06
ATTTCACGGTTTACAGGACGGGCTCATTCCGTCCTCCAATTCAGAGCGGTATTATGATTA	CUST_5826_PI437012962	PEXP_097130	KGO43422	Tannase/feruloyl esterase	5.43689	-0.746639	0.000441961	0.000894881	0.000127377
TCGCGGAGTAATGTTCCTGAATATCGGTTATAGTGAACAATGCAAACAGCCCGTCAAGAG	CUST_5859_PI437012962	PEXP_103820	KGO36521	hypothetical protein	9.57279	0.723372	2.59e-07	1.52e-06	2.17e-07
TTTGATCGTCACATTGTGAATGTCGAGACGAGAATCAAAGCACTGATCCAAGGCGAGGAA	CUST_7917_PI437012962	PEXP_028730	KGO43243	hypothetical protein	10.9859	-0.712277	0.000529896	0.0010535	0.000149955
CTTCAAACACAACCTGAAGCTCATCAACGAGGTCAATGAACTTGCTACTCGCAAAGGTGT	CUST_120_PI437012962	PEXP_015030	KGO47616	Aldo/keto reductase	12.504	-0.376492	0.000265782	0.000568427	8.09e-05
TATGAAGATCCAAGTCAGCTACCCAGAGCAAGGCCACAAGAAGAAAGACAACCGGATATT	CUST_2593_PI437012962	PEXP_044540	KGO39373	Proteasome Inhibitor PI31	10.7532	-0.767393	9.07e-07	4.31e-06	6.13e-07
ACTACGAAAGATGGTTTGGTCAATTTAAAGGGTACTGCTTTGTACCTGGATGAGGCTTAG	CUST_9001_PI437012962	PEXP_003570	KGO37349	Bromodomain	12.8626	-0.465878	5.68e-05	0.000146109	2.08e-05
CAGCCATTCGTGCCGTTGGATCTTATTTTGAGACATATGACTACTGGCCGCATGCCGTAG	CUST_303_PI437012962	PEXP_091470	KGO45117	Mediator complex, subunit Med8, fungi/metazoa	12.5278	0.548788	2.63e-06	1.05e-05	1.5e-06
GTGGCAAAGATTAGGCGTGAAATGCCGTTGCTTCGGAGAAATGATCTATATCCAGAGATT	CUST_5164_PI437012962	PEXP_079710	KGO37955	Carbon-nitrogen hydrolase	12.7556	0.183179	0.0369499	0.049831	0.00709293
AACGAAAAAGCTCCTAACCCCAGGCCGAAAAAGAATCGAGAGTTGAACACTAGATTCGAA	CUST_5851_PI437012962	PEXP_103740	KGO36513	APOBEC/CMP deaminase, zinc-binding	10.7363	-0.976579	1.66e-07	1.05e-06	1.5e-07
AGAAATTCGGAGGAATCTTCAAACCCCAACCCGCGCCGTCGTTCGTTTTTTCGCGCGTCG	CUST_7954_PI437012962	PEXP_029100	KGO43280	hypothetical protein	9.79279	-0.467961	0.00843637	0.01283	0.00182622
GTGAACATTTACACATCTCTATCGACCTATGTTGTCCCGGGACCAACACTTTACAGTGGT	CUST_3002_PI437012962	PEXP_053240	KGO42372	Glycoside hydrolase, family 61	10.0447	0.699178	0.0012703	0.00230035	0.000327431
ATGAATACCAAGGACATGAATATGATGATGATGAAAATTCGCCGATCCCACCTTCCGCCC	CUST_6721_PI437012962	PEXP_021320	KGO44614	hypothetical protein	9.78442	-0.280949	0.00620571	0.00966272	0.00137539
TATCAAGTGGAAGCAGGGAACCAAGCGTGCTGACAAGTCCAACGCCATCGACCTGCTCTG	CUST_1922_PI437012962	PEXP_035840	KGO40200	AICARFT/IMPCHase bienzyme	12.2793	-0.623919	2.78e-06	1.1e-05	1.57e-06
CATATAAACCATTTCTTGGCCTTGGGTGGTCGAAACCCGAAATCGAAGTCTTCCTTGTTG	CUST_3522_PI437012962	PEXP_015670	KGO47874	hypothetical protein	10.0076	0.523072	0.0062639	0.00975182	0.00138807
GACTTTGAGAATGCCTTTGTGAAGGAACGAGACACGAGAAAGGAAAATGGTTCCTCCTAA	CUST_281_PI437012962	PEXP_091250	KGO45095	Protein of unknown function DUF3405	9.28874	0.480859	4.75e-06	1.74e-05	2.48e-06
TGAAAGCAAAATATCGCGAGAACCCAGATATGTCGGGCGACGAGCTATACAATATCTCCT	CUST_7424_PI437012962	PEXP_042850	KGO39444	hypothetical protein	10.0253	0.757837	9.23e-06	3.06e-05	4.36e-06
AAATGTCACTGAAGACCTGCATTCGTCATCTTTGCATCTGAAGCTGAAGAACACTGTCGG	CUST_6296_PI437012962	PEXP_109860	KGO38708	Peptidase C13, legumain	13.3531	0.27185	0.000629084	0.00122384	0.000174201
ATAACAGAAGTCAGTTTGAATTGGCGGTGGCAAGCGAGGATACGTCTACACGGATATATG	CUST_8133_PI437012962	PEXP_076410	KGO37561	hypothetical protein	12.3275	-0.37728	8.39e-05	0.000205787	2.93e-05
ATTGGATCTTACAATGTCTCAATCTCAAGATTCAGCCAAGAGGCTCAAGGGTCCAGACTC	CUST_10562_PI437012962	PEXP_081600	KGO47361	hypothetical protein	10.002	3.18853	2.96e-10	5.67e-09	8.07e-10
TCATTTGCATCATCGCTCCCCTTTCCGAATGAAAGCACTGATTTTCTCTACGAGTACTTC	CUST_821_PI437012962	PEXP_096050	KGO43703	p53-like transcription factor, DNA-binding	9.33307	-0.498656	2.67e-05	7.62e-05	1.09e-05
TATCGGTGGTTCGTTGCTTGCCGCTGGCTTCGCTGCTACTTTGGCTTTCAAGCGTTTCTC	CUST_2383_PI437012962	PEXP_058350	KGO38956	hypothetical protein	9.29973	-1.07107	2.78e-08	2.41e-07	3.42e-08
CTTTTGGGGCCTTTGGGACGCAGGTATTTCGATTTTATTTCAACATATAGGTCCCTATAG	CUST_8602_PI437012962	PEXP_012240	KGO49175	Mg2+ transporter protein, CorA-like/Zinc transport protein ZntB	9.37949	0.857591	1.71e-06	7.33e-06	1.04e-06
TATGGATGGTATCCTGATGATATGGAACCTATCTGTCCAGCAACAGGTCTCATCAGACCT	CUST_8432_PI437012962	PEXP_010540	KGO49005	hypothetical protein	5.75153	0.251786	0.0206892	0.0293342	0.00417542
TCTCAGCAAGTTGAAACAGTCTCACCCGAACGATTCCTTTGAAGGTGTGATGCGTTATTC	CUST_9248_PI437012962	PEXP_059610	KGO45347	Uncharacterized protein	9.24822	-0.707001	1.48e-06	6.5e-06	9.25e-07
TATGTTTTTGGGAAATGGAACCGGTCTTTCTTTGCCCGTCATGACATCCTCGAGATGCTT	CUST_4305_PI437012962	PEXP_045410	KGO39067	Major facilitator superfamily domain, general substrate transporter	8.87663	1.49658	3.26e-08	2.77e-07	3.94e-08
TGATAATTATATGAGTCTCACTTCGGTGCCTAAGGTTGCTGTTGCTGTTGCGCAAAGTCG	CUST_3630_PI437012962	PEXP_084240	KGO41061	Spherulation-specific family 4	8.67116	-4.14578	1.38e-13	8.76e-12	1.25e-12
ATGGCTGTTGATGCTGCATCTTTGGACCTTTTCAGGGACGTGATGACAAATTTGGGTCTA	CUST_10549_PI437012962	PEXP_081470	KGO47348	Transcription factor, fungi	10.2292	-1.7123	2.19e-07	1.31e-06	1.87e-07
TGCGCGGGTTTGATTTCGGGGCTGCTTTGTTTGATGGCATTAAATGCTCCTCATTTGTAA	CUST_6061_PI437012962	PEXP_030290	KGO40453	Phosphate transporter	7.16942	-0.920938	4.97e-06	1.82e-05	2.59e-06
CTTTACTTGTTGGTGCTATTGGTGTTTTGTCGGTGACAGGTTATTTTGTGGCTTCATCGA	CUST_10766_PI437012962	PEXP_006030	KGO36804	hypothetical protein	9.38124	-0.579097	3.99e-05	0.000107915	1.54e-05
TTTTACAATGACCTTGCAAAGATTGTAGCTCGATTCCGCGACGACGCAAAGGCTTTTGTC	CUST_1725_PI437012962	PEXP_033860	KGO40003	hypothetical protein	9.23985	-0.358501	0.000712665	0.00137079	0.000195118
AACTACTTGCTCTCTGGCAGCACTCTCAACGCGGCTGGCCAAGCTTACGTCTCTGCGTAA	CUST_10313_PI437012962	PEXP_103080	KGO36348	Glycoside hydrolase, superfamily	14.5934	1.84676	2.72e-08	2.37e-07	3.37e-08
ATTATACCAGTCTCGTTGTCGATGGTGTGCGTCACCAGATCATGAAAGGCAATGAAATCT	CUST_7568_PI437012962	PEXP_017220	KGO46080	hypothetical protein	11.156	0.45868	1.4e-05	4.35e-05	6.2e-06
TAAGAAGGGAAATGTCTACTTGTGGCGCATGGTTCAAACCGATGAAACTACCCGCATCAT	CUST_7169_PI437012962	PEXP_083000	KGO38607	hypothetical protein	8.92466	-0.257524	0.00603121	0.00941694	0.0013404
GTAAGATGGCTCCGTTTGCAGGATATGGAGATAGTGATGATGGTCGGAAGATTCAAACTC	CUST_665_PI437012962	PEXP_094480	KGO43547	Short-chain dehydrogenase/reductase SDR	7.50799	-0.672095	1.61e-05	4.91e-05	6.99e-06
CCGGCCGTGATGAATGAGAAAGAGCAAGTAGTTACCAAGAAGATGGAAATCAACGTCTGA	CUST_3325_PI437012962	PEXP_036880	KGO35900	Major facilitator superfamily domain, general substrate transporter	8.00936	-1.35888	8.32e-08	5.9e-07	8.4e-08
AGAAAGAGATGCAGAAAACCCAGGCTTCTCCGGCTACTGCTGCTACGCCTGTGGCTGCTT	CUST_3732_PI437012962	PEXP_085260	KGO41163	hypothetical protein	12.926	0.838767	1.43e-05	4.45e-05	6.33e-06
TATTAACAGCATTCTCAAAGATAAGAGCCGCACAAGCGTATTTGTGGCTCATCGCCTACG	CUST_2041_PI437012962	PEXP_038720	KGO48008	ABC transporter, integral membrane type 1	10.5287	-1.2731	7.57e-09	8.23e-08	1.17e-08
CTGCCGCCTATTCCTGGGTTGGAGATAAAACACGTTAGTTTTCAAAAGGTTGAGGGTTAG	CUST_3518_PI437012962	PEXP_015630	KGO47870	hypothetical protein	9.22657	-3.92203	1.48e-09	2.14e-08	3.04e-09
GATGCCCAGGGATATAATTATAACGTATACTGGGCTACCATAGGAAGTTTTCACACTGCC	CUST_10791_PI437012962	PEXP_006280	KGO36829	Six-hairpin glycosidase	6.85359	-2.16486	2.46e-07	1.45e-06	2.07e-07
GAGACCATTCGAGCGGGATGTTCGTTGGTGCGCAGTGCATTGGGTGACACTCTTCTATAA	CUST_10939_PI437012962	PEXP_007770	KGO36977	Ureohydrolase	15.2447	-1.06937	2.24e-06	9.17e-06	1.31e-06
AATTACTATTTCCCGGAATTTCTTGGACTGGGCATTTCGGCTGATGGGGATTGGGATCTT	CUST_8629_PI437012962	PEXP_012510	KGO49202	hypothetical protein	8.05926	-1.0015	5.38e-07	2.78e-06	3.96e-07
CCACAGGGACAGAGAAACCGATGTAAATATTTGACTAGTATTGGTCTTGATTTGAAGCAG	CUST_1985_PI437012962	PEXP_092970	KGO43855	Carboxylesterase, type B	10.6793	-1.44364	0.000105786	0.000250371	3.56e-05
ATTGTTTCCAATCTTGATGATGCGAATATCTGGACCTGGAACCATGCTGGCTGTAATGGC	CUST_8307_PI437012962	PEXP_087140	KGO40931	hypothetical protein	7.87931	2.96877	8.15e-12	2.95e-10	4.2e-11
GATGAGCTCAGTTATCTGAAGAATTTGATCCAGGCTGACATGGATGGGGCTCCATTTTGA	CUST_6315_PI437012962	PEXP_110050	KGO38727	hypothetical protein	11.0229	0.432817	0.00835928	0.0127282	0.00181173
TTATTGCTGAGTTCGATGCTGATTTGGATGGAATTCTCGAAGGGTTGATGGTGAGTTGCC	CUST_8197_PI437012962	PEXP_105740	KGO41500	hypothetical protein	9.3351	-0.284112	0.0142721	0.020811	0.00296224
TATATCGAATGCCGGGATATGGAGAAATTATCATTGATCAATGTGTCGGGTTCTGTCTAA	CUST_1780_PI437012962	PEXP_034420	KGO40058	hypothetical protein	6.43984	0.868797	1.19e-05	3.8e-05	5.41e-06
TCTCTGAACCTGACGGATAAGACAGACAGGGAGATGCATCAATTTAGATATGTATACTAG	CUST_6618_PI437012962	PEXP_020290	KGO44511	Major facilitator superfamily domain, general substrate transporter	6.6205	0.262018	0.0311886	0.0426105	0.00606516
TTCACCTACCAGGAAAATGTGGACTATGATTTGAGTGGTGTTCGAGTCCGCACTCTTTCT	CUST_6117_PI437012962	PEXP_056310	KGO38432	hypothetical protein	9.89913	-0.501978	5.64e-06	2.02e-05	2.88e-06
GACCCTGCTGTGGAGAAAATTGAGGATCTGGTGAATAAGTTTACCAAGGTTCTGTTCTAG	CUST_8701_PI437012962	PEXP_047520	KGO39576	protein of unknown function DUF3824	11.813	1.26397	8.79e-07	4.2e-06	5.97e-07
ATTAATCTTGCTTGCACAATATCCCTATATGCGGTCGAGTTATGGCTGGGGGAAACCAAC	CUST_7359_PI437012962	PEXP_100180	KGO46461	Uncharacterized protein	8.90385	0.564379	4.31e-06	1.6e-05	2.28e-06
ATGACTATTTCCGAAAGAAGGAATTGGAAGCGCAGGGGATCCAGGATCCTGAAACTGAAA	CUST_8131_PI437012962	PEXP_076390	KGO37559	tRNA isopentenyltransferase	11.6516	-0.881578	1.27e-08	1.27e-07	1.8e-08
CCATCACAATAAGTTAAAACCCGGGTCCTTGGAATTGACCATTCTGGCTGTCAACACTGT	CUST_4004_PI437012962	PEXP_027460	KGO42997	Mediator complex, subunit Med13	8.16351	-0.239543	0.0216421	0.0305431	0.0043475
TGACACTGCCTACTCCTTCTTTTTCCCCACTGGTGCTTCCAATGTCGAGAAGTATGAAAT	CUST_3534_PI437012962	PEXP_015790	KGO47886	hypothetical protein	7.97241	-2.24715	1.12e-06	5.15e-06	7.33e-07
AACGACAATATTACCAACCCAATCACCTACAAACCTGTTGCATACAAGCTTATGGCTGCT	CUST_8290_PI437012962	PEXP_086970	KGO40914	Copper amine oxidase	7.14568	-0.474278	0.00746351	0.011465	0.00163192
AATGAGGATTCTATTCAGCAGTCGCAAAGGAAAAGGAGGAGACTTAAGAGGCGGAGTTTG	CUST_4275_PI437012962	PEXP_018420	KGO45962	hypothetical protein	8.49564	-1.09998	2.83e-08	2.44e-07	3.48e-08
AAATATGAGGATATTACGGCCTGGGACTACAATAACCTGCGAATCGCCAAGTTGTTTTCC	CUST_2992_PI437012962	PEXP_053140	KGO42362	Oxoglutarate/iron-dependent dioxygenase	7.93985	0.652305	0.00013275	0.000305626	4.35e-05
TGTCAGCGAATCCCTCAACCATGTCAAATCAAAGATGCAGGGCAAGAGTGTCTATCTCTT	CUST_835_PI437012962	PEXP_096190	KGO43717	Translation elongation/initiation factor/Ribosomal, beta-barrel	14.0561	-0.163505	0.0224105	0.0315215	0.00448676
CCAGATCATATCGGACTAACACCATATGAGACTGTGGTTATTGCTAGAAGACCAACTTGA	CUST_7412_PI437012962	PEXP_042730	KGO39432	hypothetical protein	9.74562	-0.508851	7.32e-05	0.000182577	2.6e-05
AAATGGAACCGTCAGCTACTACGAGGAAGTGCTTAACCTTGACCCTAAAGCTCATGACTT	CUST_10443_PI437012962	PEXP_000930	KGO44402	Tannase/feruloyl esterase	5.40526	-0.648013	0.000104584	0.000247966	3.53e-05
GGTGGCAACTTGTCCTCTGGCCCCGTTCGTCTGGCTGTTACTATTGATTACAGCGGATAA	CUST_3808_PI437012962	PEXP_061800	KGO45396	hypothetical protein	8.56043	0.716798	7.07e-07	3.5e-06	4.99e-07
ATCTTTGTAATAATCCCCTTACCAAGGAGCCTAAGTTAGATAGGGCTAGGAGGCAGGTTC	CUST_2773_PI437012962	PEXP_050930	KGO42143	UDP-glucose	11.7705	0.282132	0.000958408	0.00178276	0.000253758
TCACTTTGTTACCTCGGATCTTCCTTCTAACACCAAGGCTCCGGAATTGGATGATGTGAA	CUST_5252_PI437012962	PEXP_080590	KGO38043	Male sterility, NAD-binding	11.6183	-1.40436	1.68e-08	1.59e-07	2.26e-08
GGTGCCTTTTACAAGGACGTTGATATGGACAAGACAGCCACAAAAATCACATTTGACGAT	CUST_1961_PI437012962	PEXP_092730	KGO43831	Nucleic acid-binding, OB-fold	12.7207	0.282985	0.00530137	0.00839238	0.00119457
AAGGCCCATCCGGATGAGTACCGACGTTCTTCGAAGAAGTACGCGTATGATGACTACTGA	CUST_10972_PI437012962	PEXP_008100	KGO37010	putative domain KxDL	11.709	0.822796	2.66e-05	7.6e-05	1.08e-05
TTTTTGTTTCAGTATGCAGCCGAATTCTCCAGGCTAATTGGTGAATTCTTGGACAGCGTT	CUST_4030_PI437012962	PEXP_041530	KGO48352	hypothetical protein	8.69153	-1.81932	2.02e-08	1.85e-07	2.64e-08
ATCTTCGTCGAGAAGATCGTTCGCGACAAGAGCAACGGACAGAGTGTCCCCATTCCCCTC	CUST_7100_PI437012962	PEXP_082070	KGO37600	Ribosomal protein L26/L24P, eukaryotic/archaeal	14.9374	-0.313478	0.00652838	0.0101338	0.00144243
AATCTAAACGGGATTCACCTACTCATGGAATTGGACTGCGATCTGTGACGAGACTTAGCA	CUST_7547_PI437012962	PEXP_017010	KGO46059	hypothetical protein	8.74533	-0.358354	0.00234643	0.00400731	0.000570399
ATCGTCTTTTGGATCAAATGGACAGTGATAGCGAGGATGAGGATCGATATGCATCGTACC	CUST_3876_PI437012962	PEXP_026180	KGO42869	hypothetical protein	10.8072	-1.34555	6.73e-09	7.48e-08	1.06e-08
TTTCATTACCCCTGTTGCCATGATTCAGAATGAGGACACCGAGATTAACACCTTGGGTGT	CUST_7736_PI437012962	PEXP_105060	KGO41430	Aminotransferase, class IV	10.8791	0.656842	0.00283305	0.00475278	0.00067651
TTTCGGCTATCAGAGGAACTATATCCGAGACAATCCTAGTGACGGCTACAATTATGCCTC	CUST_652_PI437012962	PEXP_094350	KGO43534	Glucose-methanol-choline oxidoreductase, C-terminal	13.4613	-0.655006	0.000149815	0.000341011	4.85e-05
ATCTGGCCCCTATACTTAAAATACCTTTGGGCGTTCTATTGCCTCCAACGTACGTCAGAT	CUST_4784_PI437012962	PEXP_031520	KGO40337	hypothetical protein	8.51627	0.469688	0.000290905	0.000616388	8.77e-05
AACAATATGAAGGATATACCAGAGAGCCAGGCTGATATGATCATGGATATTCTCACTTGA	CUST_5802_PI437012962	PEXP_096890	KGO43398	hypothetical protein	9.438	-8.24045	1.67e-18	7.29e-16	1.04e-16
AAGACCAGCACTGACTTTTCTTTCTTTCACAGGTACTCGAAGTTCCGACAGACGAACTAG	CUST_5185_PI437012962	PEXP_079920	KGO37976	hypothetical protein	5.8039	0.527325	6.54e-05	0.000165087	2.35e-05
TGTTCCTGGTGTCGATCACTACGATGGCATGTTCGATTGCTTCCGCAAGATTGTTAAGAA	CUST_7172_PI437012962	PEXP_083030	KGO38610	Mitochondrial substrate/solute carrier	9.61425	0.331646	0.00487418	0.00776625	0.00110545
GGTTCAAACGACATCAATATCTTCGACATGCTCGCAAATCATCCCTCGTCGCAGGATATT	CUST_2987_PI437012962	PEXP_053090	KGO42357	hypothetical protein	8.35572	-0.282651	0.00180764	0.0031607	0.000449892
AAATACTTCTGGAAGGAGGGTCAGGAAGTGCCTCCTTATTCATTGGAGGAGTCGAATTAG	CUST_9929_PI437012962	PEXP_024310	KGO42560	Nitrilotriacetate monooxygenase component A/pristinamycin IIA synthase subunit A	11.4936	1.61081	1.42e-07	9.21e-07	1.31e-07
CAATTTGAATTATGGATCGTTGGGGTTGTTGGATTGGGTGCATGGAACGGATAAATTGAA	CUST_1201_PI437012962	PEXP_073770	KGO48647	Fatty acid hydroxylase	8.79592	-1.40897	5.81e-09	6.67e-08	9.5e-09
AATGCTTAGCATTGTCGCCATGCTGTCAATCCAGTCTGTATTCTACCGCCCCAAAGAAAA	CUST_6744_PI437012962	PEXP_107570	KGO41751	Nucleic acid-binding, OB-fold	9.47161	-0.823006	1.23e-06	5.6e-06	7.97e-07
ATATCGATGCAATTCATGATTTACTGGAGCGCTACCTATGCCGCTATGACATGAACCCAG	CUST_9651_PI437012962	PEXP_019170	KGO45794	Myristoyl-CoA	6.65018	0.612526	0.000621352	0.00121091	0.00017236
TTGCTGTTCCTCGTACTCATGTGGGTCATCATACAGATTCTGACACTGAAGGGCATAGTT	CUST_4728_PI437012962	PEXP_030960	KGO40281	C4-dicarboxylate transporter/malic acid transport protein	10.4187	-4.0779	1.54e-12	6.85e-11	9.75e-12
AATGTCATCAGTGGGTATTTTCATGATCATATCTATGTACCCGTTGCGAGGGCGGAGGAT	CUST_3710_PI437012962	PEXP_085040	KGO41141	protein of unknown function DUF2241	11.2539	-1.60751	4.73e-09	5.58e-08	7.95e-09
CATCAGTTCATGTCAAGCCTGCAGCCACAAATTTTGAGTGGGCTGAAAAAGGCATGTTGA	CUST_8192_PI437012962	PEXP_105690	KGO41495	hypothetical protein	8.68601	0.329613	0.000651132	0.00126273	0.000179737
TATGTCACCATCGATATGGCCTGTGAATGGCGCAAGATGTTGGATGAGGGATGGGCATGA	CUST_213_PI437012962	PEXP_090570	KGO45027	Tryptophan synthase beta subunit-like PLP-dependent enzymes superfamily	12.3702	0.92538	1.98e-05	5.89e-05	8.39e-06
TGGACTTCATGTATCCGATTATCTATTATTCCATCCGCCGTCAAGAAAAAGCCAAGGCCG	CUST_3132_PI437012962	PEXP_063390	KGO47185	hypothetical protein	12.2551	-1.27598	4.64e-07	2.46e-06	3.5e-07
CAGCAAAATGATGGGAAAGTTCTTTTCGTCATGCATCCCGATTGTGCTTACGAGGAGATG	CUST_5713_PI437012962	PEXP_089210	KGO41709	Mini-chromosome maintenance complex protein 6	11.604	0.336509	0.00474769	0.00757672	0.00107847
AAGGAGCAGAAGGAGTACTTGCGCTGGTTGGAGACCGTCAAGAACTTCATTGGTGCTTAA	CUST_4064_PI437012962	PEXP_041880	KGO48386	Mitochondrial glycoprotein	14.3864	-0.771565	3.45e-07	1.91e-06	2.72e-07
TGGTCGAGTAAAGCAATTAAGCATGGGGAGTTCGCCTATCCTAGTGGATATCTTGTCAAT	CUST_10322_PI437012962	PEXP_103170	KGO36357	hypothetical protein	11.6615	-1.43332	9.03e-09	9.53e-08	1.36e-08
GGTCTGAAGAAGGAAGTTTTCGAGGCTTTCCTTGGCAAGATTTACAAGCGCACCAAATAG	CUST_6062_PI437012962	PEXP_030300	KGO40454	Terpenoid synthase	14.5375	0.435383	0.00066505	0.00128758	0.000183274
AGCACTAGCCGATATTGACTGGGACGAGGCATCTGATAATGAGGACATTGAGATCCTTTA	CUST_1965_PI437012962	PEXP_092770	KGO43835	Molybdenum cofactor biosynthesis, MoeB	13.2056	-0.357459	0.000167352	0.000375912	5.35e-05
ATTGATGCTGCTAAGACTAGTATGGGTCAAGAGATCTCCGAGTCTGACATGGAGAACGTT	CUST_2805_PI437012962	PEXP_051250	KGO42175	Uncharacterized protein	10.9186	-0.416845	0.00363772	0.00595856	0.000848139
AGAATGGTCAAGTCTGTTGGTCTTCCATCAGGGGATAGATTCTCGGATATTCAGACTACT	CUST_4208_PI437012962	PEXP_017750	KGO45895	hypothetical protein	6.03342	1.3073	6.41e-07	3.22e-06	4.59e-07
ATGAATTCTAAGGAGCGTGATATTCTACTATCAAGAGCTCATAAGGTTTCCTGTGAATGA	CUST_10454_PI437012962	PEXP_001040	KGO44413	hypothetical protein	8.49156	-0.683309	0.000124656	0.000289311	4.12e-05
TACAATAATTTCCACTGCGGACGAAGAACAAGGCTCGACTGCCGCAAATGATAGTATCCA	CUST_8503_PI437012962	PEXP_011250	KGO49076	Zinc finger, C2H2	8.59105	1.44179	1.69e-06	7.26e-06	1.03e-06
GAGGTGCTCATGTCGGATTGGATGGTTAAATGGGCATTACCTGATTGTCAACGGAAATAA	CUST_4553_PI437012962	PEXP_075650	KGO36046	hypothetical protein	10.3709	-1.08242	4.05e-07	2.18e-06	3.11e-07
TTACTTGCGGAGCAGGATCCTGAGGTGGAAGCTGGAATGGATGAGTTTAACTGTTTGTAA	CUST_962_PI437012962	PEXP_028020	KGO43084	hypothetical protein	12.5454	-0.223659	0.010496	0.0156638	0.00222958
GGGCAAGACGCCGTCACACAAATTTTTGAACAGAATAAGCAGACGGAGAAGATATTCTAA	CUST_5754_PI437012962	PEXP_096410	KGO43350	hypothetical protein	9.94015	0.439925	0.00183202	0.00319722	0.000455091
GCATCCTTCTCTAACGCTAAGTATCTCGAAGATGGTGATATCTTGTCAGATGTAGCGGCT	CUST_5805_PI437012962	PEXP_096920	KGO43401	Peptidase C19, ubiquitin carboxyl-terminal hydrolase 2	13.9075	-0.219843	0.00429195	0.00691306	0.000984002
TGTTCATGTTAAATATGCTTACCTTGGTCCTGGCTGCTCCACTGTACTTCTATGGACACC	CUST_3868_PI437012962	PEXP_026100	KGO42861	Major facilitator superfamily domain, general substrate transporter	8.39772	-0.377007	0.00889302	0.0134533	0.00191493
TTATCTAGAGGGCGGTCAATTGGAGCATGTTGACTTCCTAGTGTATAAGACACTCACTCG	CUST_3893_PI437012962	PEXP_026350	KGO42886	Pyridine nucleotide-disulfide oxidoreductase, class-II	13.5036	0.6633	0.000342413	0.000714534	0.000101706
ACAACCGTGAGCAAGAACAGAAGGAGGACCAGGGAAAAATAGATGCATATCTATTCACCG	CUST_9202_PI437012962	PEXP_099400	KGO46328	hypothetical protein	11.3653	1.19254	1.87e-06	7.89e-06	1.12e-06
TATGAGAATCCTAGTACAGGCACTAGGCTGCGGAGAGAAAGTGACGTGGATGTTAGAAAT	CUST_7003_PI437012962	PEXP_001680	KGO37143	hypothetical protein	7.02883	-1.49425	4.49e-07	2.39e-06	3.4e-07
TACTTGGAAACAGCAGATTCAACCGTTGTGTTCGAAGCTGCCTACACTACTTTCCAGGAA	CUST_7080_PI437012962	PEXP_002450	KGO37220	Spherulation-specific family 4	9.7482	2.11937	6.4e-08	4.77e-07	6.79e-08
AAAGAAGAATTGCCTGCTTATTTTTCCGATGCCGAGTCAGTTCTCTCGCCCAGCCAAAAT	CUST_10175_PI437012962	PEXP_088520	KGO41628	hypothetical protein	9.55416	-6.65662	9.89e-16	1.17e-13	1.66e-14
ATTGAAGATACAACAAGCAGCATTAAGAGTGCTGCAGCTTCAGTCAAAGATGAACTCTGA	CUST_8784_PI437012962	PEXP_048350	KGO39659	hypothetical protein	11.098	-0.565197	0.00146236	0.00260731	0.000371123
ATGATCCTAACAACCCTCTTATGGGCAATGGATTGGGCTCTTTGAACATTGGGCAGTTTG	CUST_9366_PI437012962	PEXP_029360	KGO43189	Sterile alpha motif, type 2	13.3675	-0.235659	0.00672752	0.0104187	0.001483
TTCCCTATCGAAGACATCCAGTGGGATTCTCTATTGAGTGATTTCATTGGTTTTAGCTAG	CUST_4629_PI437012962	PEXP_093350	KGO43764	hypothetical protein	11.4298	-0.779377	2.95e-06	1.16e-05	1.66e-06
GATGACCCTACATCATTCCGACTGGAAAAGAACTTCACCTTGTACCCTCAGTTCATGTTC	CUST_8853_PI437012962	PEXP_049050	KGO39728	Sec23/Sec24 beta-sandwich	11.0851	0.423953	6.05e-06	2.14e-05	3.04e-06
TGTTTGAGGAGGATACTGTTGCTGTTCCTAAGCAGAGTGCTTTGTTCTCCGAGGTTAATG	CUST_9870_PI437012962	PEXP_023720	KGO42501	Palmitoyl protein thioesterase	11.0092	0.145119	0.0188108	0.026856	0.00382268
ACAGAATGTTATCAAGACCGGTATTCGCATGATGTCGCTGTCTTACTCCCGTATCTCTCT	CUST_8963_PI437012962	PEXP_003190	KGO37311	Winged helix-turn-helix transcription repressor DNA-binding	12.2576	-0.23731	0.00528797	0.0083738	0.00119192
TAAAATTATGACCAAGGGCAAAGATTACGTCGTCGAGGACGGCGATATCATGCTCATCAA	CUST_13_PI437012962	PEXP_013960	KGO47509	Conserved hypothetical protein CHP00092	15.7476	-0.13947	0.0313043	0.0427452	0.00608434
TTTGCAAATCGTCCACGCGAAGAGCTTTCAGAATTAGGGCACAAAGGTGGAAAAAAGGGT	CUST_6367_PI437012962	PEXP_061920	KGO45595	hypothetical protein	4.96119	-0.529658	9.07e-05	0.000219039	3.12e-05
AAACATGCCATCTCAAGTAGCGCAAACCTTCTCTCAAAACATGGCTTCCATATCAGCGAA	CUST_2130_PI437012962	PEXP_039610	KGO48097	hypothetical protein	8.15868	-0.650794	8.66e-06	2.9e-05	4.13e-06
TGAACAATCATCACCGCGCGCCAATAGGTCAAGCCTGTCTTGCCAAAATCCAAATCAAAA	CUST_1686_PI437012962	PEXP_033470	KGO39964	Zinc finger, C2H2	6.71673	1.39718	4.94e-10	8.65e-09	1.23e-09
AAGTTCAAGAAATCAACTAATTTTGGCACTGCATTTGGAATATCGAAGTCAGGTCAGGTC	CUST_4536_PI437012962	PEXP_075480	KGO36029	hypothetical protein	12.5401	-0.446647	0.0147561	0.02147	0.00305604
ATATTTCACTGAAGTCGGAATCGGCTCTGCTGCTAACCTAGATGACGCAAAGAGATGGTA	CUST_5586_PI437012962	PEXP_065770	KGO46887	Tetratricopeptide-like helical	9.71964	0.399507	0.0029114	0.00487366	0.000693715
GAGGCCGAGCTTCACAACAAGAAATCCGACTACTTCGCTCGTGGATCCAACTATATCTAA	CUST_7837_PI437012962	PEXP_064020	KGO47004	hypothetical protein	8.65727	1.04501	6.2e-06	2.18e-05	3.11e-06
AAGGAACGAGAAGAAGATGCCAGTATCCAGCGATTGAATAAGCAGTTACAGGCCATGATC	CUST_8526_PI437012962	PEXP_011480	KGO49099	hypothetical protein	10.5862	0.257335	0.00174704	0.00306379	0.000436099
AAGAGTACCTGGAGAAGGGCAGCGAATACATCAAAGAGCATGAACTTGGCAATGCTTCAT	CUST_2975_PI437012962	PEXP_052970	KGO42345	hypothetical protein	12.0388	-1.0347	1.21e-07	8.05e-07	1.15e-07
TTTTATCAAGATGATTCAGGAGGTCAATCGTGTGACGGCTCCTATGGCGTATGGCATTGT	CUST_4162_PI437012962	PEXP_060380	KGO45249	hypothetical protein	8.55173	-1.89168	7.8e-10	1.26e-08	1.79e-09
CTAAATTCATCTACAGTAAATATCGGTCAAACTTCCACCCGATCACTACAGCTGGCATGC	CUST_5705_PI437012962	PEXP_089130	KGO41701	Glucose-methanol-choline oxidoreductase, C-terminal	13.2075	1.01874	0.00144911	0.00258735	0.000368283
AAGTTCCAAACTGGTATCAATTATCTCTCCGCCCCCGTGGATGTATATTCGGATTGGGTA	CUST_1640_PI437012962	PEXP_033010	KGO39918	Transcription elongation factor 1	13.3275	-0.287453	0.000590791	0.00116125	0.000165292
ATATGTCCTTCAATCGAAGGGATAACATGATTGAACACCGAGGAAGAGTTCACTGGGAAC	CUST_3576_PI437012962	PEXP_083700	KGO41007	Zinc finger, C2H2	5.09741	0.419247	7.52e-05	0.000186652	2.66e-05
AGATGATGGAGTGAAGAGGAAGATCGTCTCACTTCTTGCAGACCGTGATGAAGATTTGTC	CUST_1007_PI437012962	PEXP_028470	KGO43129	protein of unknown function DUF1716, eukaryotic	11.5045	-0.969237	9.53e-08	6.57e-07	9.35e-08
TGGATTGGCATGGCTATTGGGTTGACCTTTACTGCTCTGGCGGCTGTGATGCTTGGGTGA	CUST_5681_PI437012962	PEXP_103500	KGO36283	hypothetical protein	11.0402	1.03587	2.58e-05	7.39e-05	1.05e-05
AATATACCCGATGTATCTGCCCAACTGGTTAATGAGTATAATGCGTACTATCAGTCCTGA	CUST_5073_PI437012962	PEXP_078800	KGO37864	Transcription factor, fungi	11.807	-0.18784	0.0242862	0.0338801	0.00482248
ATGTCAATGGTTACTAGCCACTGTTCAACACACCAGAACGAGAAAGGCATATGGCATCCA	CUST_4165_PI437012962	PEXP_060410	KGO45252	Uncharacterized protein family Cys-rich	11.8106	0.451277	0.00974966	0.0146259	0.00208185
TACAATGAGGTTTTCAACCTTAACGTGCGTGGTCTCATGATCATGACACAGGCTGTGGTT	CUST_8251_PI437012962	PEXP_102650	KGO36420	Short-chain dehydrogenase/reductase SDR	10.2131	-1.1663	3.26e-07	1.83e-06	2.6e-07
AAATAAAAATTGAAAAGACACGTTGGATCAAGGTCCACCGCAAACACCTACTACCCGAAA	CUST_4878_PI437012962	PEXP_013700	KGO47467	hypothetical protein	9.85401	0.452867	0.00453608	0.00727017	0.00103483
AACCTTACCGGTGGTATTGCTGCTATCCATAAGGGTATTAAGCCGATTGTTAAGGCTTGA	CUST_3621_PI437012962	PEXP_084150	KGO41052	UbiE/COQ5 methyltransferase	13.6257	-0.308181	0.000370145	0.0007662	0.000109061
TCTGGACTAGCCTCTAGCTCAGTGCATGGTGAACAGGAGCTTAGTGTCAGTCCCCCTGCT	CUST_7358_PI437012962	PEXP_100170	KGO46460	Endosulphine	13.0156	-0.300973	0.000231046	0.000501932	7.14e-05
ATATGACCCTGCTAATATTGGGGTTTATATGGGTAGTTGGTTGGATTGGGAGAGACATGG	CUST_7253_PI437012962	PEXP_020180	KGO44746	hypothetical protein	12.7562	-0.898037	7.68e-08	5.52e-07	7.86e-08
ATTGAAAAAGACAAGGTTGACGGTGTGGCAATCGTTCACAACTACGGCCATGGAGGATTT	CUST_9439_PI437012962	PEXP_092560	KGO43887	D-amino-acid oxidase	11.1696	-1.00519	6.03e-08	4.55e-07	6.47e-08
AGATGGCTAGATAACTTGTTTATGGTACTGTACGAGGATCTGCGCATCTACACCATCTGG	CUST_6156_PI437012962	PEXP_056820	KGO44189	Tetratricopeptide-like helical	10.1023	0.560862	2.77e-05	7.88e-05	1.12e-05
AAATGATATGAAGCCCGAGCTAGAGCAGCATTTGCTGAACCTCGGAAATGATCACAAGAC	CUST_7092_PI437012962	PEXP_081990	KGO37592	hypothetical protein	7.63209	0.529769	3.47e-05	9.58e-05	1.36e-05
TCGAAAGAGATCTTGCAATACTTCGAGGCTATCGAGCTTTACGTTGGTGGAAGCTGCTAT	CUST_7454_PI437012962	PEXP_043150	KGO39474	Terpenoid synthase	9.13125	-2.67816	0.000118899	0.000277873	3.96e-05
AGAATATAACCTCGAAGGTGGCGCTACGCTCCATCTCGTGCTTGCTCTGCGTGGAGGATG	CUST_8708_PI437012962	PEXP_047590	KGO39583	Ubiquitin supergroup	15.0071	0.254727	0.00419964	0.00678065	0.000965156
GAAGCTTTAAACCAGGGATGGGAAGTCATTCGTGGAAAAGAGCTTCTCTACTGGCATTGA	CUST_10888_PI437012962	PEXP_007260	KGO36926	Aldo/keto reductase	8.33449	-0.730946	2.45e-05	7.07e-05	1.01e-05
GCGTCAGATACATCTACAATTGTTGAGGAAATTCGCCCCAAAACCACTAGATCATCAGTC	CUST_2633_PI437012962	PEXP_003790	KGO37380	Bestrophin/UPF0187	10.8905	1.68152	4.75e-06	1.74e-05	2.48e-06
GAATGCGTCGGCGACAATGCCGGGGGTATATTGCTAGTTAATATTGTGAAGCAGTTTTCT	CUST_7084_PI437012962	PEXP_002490	KGO37224	C2 membrane targeting protein	12.0334	0.827706	1.52e-06	6.64e-06	9.45e-07
TATTCCAAGGACGATGGATTGGTGGATGCGTCTCAGATAGAGGTTATGAAGGAAGCTTTG	CUST_67_PI437012962	PEXP_014500	KGO47563	hypothetical protein	11.8205	0.283693	0.0103909	0.015525	0.00220983
AATTATGCTCCCGGGTCTTTCAAATGGTGAAGAGAAATTCGTGAATCAGACGGTGAAGGG	CUST_2457_PI437012962	PEXP_104460	KGO36460	Major facilitator superfamily domain, general substrate transporter	13.1634	-0.657498	0.00508544	0.0080798	0.00115008
GCTCAAGAAGAGCGGCAAACTACTGTTGAAATTGAGGACAAAGGAAACTTCCAAGTTTGA	CUST_6715_PI437012962	PEXP_021260	KGO44608	hypothetical protein	10.1509	0.67162	3.84e-05	0.0001041	1.48e-05
TTGGAAGAAAACTGGGCATCTCGTGACGTTGAATTGACAGCAGAAGAGTTGAAGGAGATG	CUST_7940_PI437012962	PEXP_028960	KGO43266	Aldo/keto reductase	11.5795	-3.77466	2.38e-12	1.01e-10	1.43e-11
ATTGTCGATCCAAGGAAGGAGATGGCCATAATCCAGGATGGCACTGTCAATATCATGGTA	CUST_3189_PI437012962	PEXP_056000	KGO38522	hypothetical protein	7.64155	0.240214	0.0100893	0.0150972	0.00214893
CAAATGTCCACTGCAATTCGAGAGATTGATGGAACTGTCAATGAAACATCGGGTCATTCG	CUST_10620_PI437012962	PEXP_097540	KGO38806	hypothetical protein	8.32534	-1.32461	3.4e-08	2.85e-07	4.06e-08
ATCTATGAACCTCAATTTGGACCCATGGTCCTTGCAGCGAAAGTGAATCCTGATTCTGTG	CUST_3858_PI437012962	PEXP_026000	KGO42851	hypothetical protein	5.18128	-0.326612	0.0319071	0.0434563	0.00618555
AACCATCAATGTCTTTGCGCAAGTGACCAGTCTTATATGGAGCGAAACTCGACGTGAGAT	CUST_10306_PI437012962	PEXP_103010	KGO36341	hypothetical protein	8.53936	-1.5138	3.12e-07	1.77e-06	2.52e-07
ATCTGTTATCTTTGGATCAAATTCCTCCGGGCTCCGTTCATGAGCCTAGTGGAGTATAAC	CUST_390_PI437012962	PEXP_013440	KGO47695	hypothetical protein	7.94361	0.659478	0.00269105	0.00453576	0.000645619
CACTTTGGCACAAATTTGACGATCTAAAGAATTGGGCTGGTGGTGTTGCTGATGCTGTTC	CUST_9069_PI437012962	PEXP_098070	KGO46195	Type I phosphodiesterase/nucleotide pyrophosphatase/phosphate transferase	11.7823	0.31246	0.000139495	0.000319943	4.55e-05
TGTTTGTTCTCTACTTCTACGGTGCAAATCTCCGTGCTAGATCTAGCTTTGCAGAGCATG	CUST_9543_PI437012962	PEXP_041080	KGO48288	Major facilitator superfamily domain, general substrate transporter	8.23566	-2.87989	1.4e-10	3.13e-09	4.45e-10
ATCAGATTATCTCTTCGAGGCCTAAGGGACAGAGTTGTAAGCTGGACTTTGCGGTTATAG	CUST_7952_PI437012962	PEXP_029080	KGO43278	Cytochrome P450	9.19294	1.40942	1.49e-05	4.59e-05	6.53e-06
ACAACTCATCCGAGAGCTCGAACAGCATTATCCTTGGGAGAAGAGTGATGCTGAATTTAT	CUST_8480_PI437012962	PEXP_011020	KGO49053	Cytochrome P450, E-class, group I	13.3392	1.63857	4.88e-09	5.73e-08	8.16e-09
GCAAATCAACTGCTAATAGAGATTCATTTTTTGCTATTGTTGATCTCGTTCTTCAATGCC	CUST_8652_PI437012962	PEXP_012740	KGO49225	hypothetical protein	6.72771	-0.725559	3.9e-06	1.47e-05	2.1e-06
TTTGGAACTCGTCGGTCTATGCCGCAGTATAAACCGCCTACAAATCCATATATCTCATGA	CUST_5417_PI437012962	PEXP_085960	KGO40784	hypothetical protein	8.62326	-1.27731	5.24e-06	1.9e-05	2.7e-06
AAACTCAGTGAAGGACTGCGTATACTTTGCTTGAGTACAGCTGATCAAGGAGACCTCTCT	CUST_10904_PI437012962	PEXP_007420	KGO36942	Uncharacterized protein	11.2344	-0.571722	4.45e-07	2.37e-06	3.38e-07
AAGATGATTTCTGATCTCTCGCGGGTTACGACTCTTCTTGATGAAGGAGAGCAGTTGATG	CUST_3299_PI437012962	PEXP_036620	KGO35874	Dynein heavy chain, domain-2	11.8419	0.687319	9e-05	0.000217815	3.1e-05
CTATGACAATTGAGGAATACCTCGATGAAGAGCACAGACGAGGAAATGTCATTGAAGGTG	CUST_3301_PI437012962	PEXP_036640	KGO35876	TAP42-like protein	10.4776	-0.684514	3.94e-07	2.13e-06	3.03e-07
AGAAAACAACTACATGGTTGACTTCAAATGCGATGGCTACCAGAATGTGATCCGCGCCAA	CUST_7009_PI437012962	PEXP_001740	KGO37149	Ubiquitin-associated domain (UBA)	11.2101	-0.456491	4.29e-05	0.00011447	1.63e-05
ATCCGAGATGTTCGATGAGGAAGTAATTCGTGAAGTCGCAGATTTCGAACGTATCAAGGC	CUST_4908_PI437012962	PEXP_077150	KGO37699	Vps5 C-terminal	12.774	0.349514	0.00163369	0.00288109	0.000410094
TGACGAGCAAGGTGTTGACCAAACATCGTCTATCCCTATCAAGTATGCCAAGGGAGTATA	CUST_7113_PI437012962	PEXP_082200	KGO37613	hypothetical protein	12.3582	-0.601043	1.6e-06	6.9e-06	9.83e-07
TGTCCCATGTGACACCGAGACCTCGGAGATTATCACCTACACTGTGATTCCCGGTGGTCC	CUST_9024_PI437012962	PEXP_055110	KGO44056	hypothetical protein	7.87686	1.79827	3.02e-07	1.72e-06	2.45e-07
ACAAATTCTCAGGCTAGAGATAAGGAAGTGCCTGGTTTTATGAATGGGAGGCACCACGAT	CUST_8522_PI437012962	PEXP_011440	KGO49095	ATPase, P-type, K/Mg/Cd/Cu/Zn/Na/Ca/Na/H-transporter	7.25872	-2.45057	6.62e-09	7.39e-08	1.05e-08
AGTGATGAGGAGTACTGCCGTGCTCGCAACGCTGTTCGTCGTCAGGGTATCGTTGTTCGT	CUST_1010_PI437012962	PEXP_028500	KGO43132	Immunoglobulin E-set	14.7406	1.14372	2.34e-06	9.48e-06	1.35e-06
ATTTATCCTTATTCAGGGCGACCACTATTTCGACGAGTGGTTGACCTACGAAAGAACTCC	CUST_3281_PI437012962	PEXP_036440	KGO35856	hypothetical protein	6.00325	-0.386812	0.00564001	0.00887535	0.00126331
CTCGCTGACCTGAAGAAGAACATCCAGAAGGGTGTTGACTTCGTCAAGACCAACCCTTGA	CUST_7557_PI437012962	PEXP_017110	KGO46069	Malate dehydrogenase, type 1	15.9131	0.159296	0.00819644	0.0124954	0.00177859
GCTTAAAGAATATCCTCCTTGTAATGGCTGATGGAGGCTATCTTGTGTCTCCATCCCAAG	CUST_3290_PI437012962	PEXP_036530	KGO35865	SEC7-like, alpha orthogonal bundle	9.62241	0.498384	2.26e-06	9.21e-06	1.31e-06
GCTGTTCCCATAATTCGACAGATGATCGACGTTGCCTCATCAAGATACAACCCACAATCA	CUST_8705_PI437012962	PEXP_047560	KGO39580	Transcription factor, fungi	7.81792	1.42903	0.00637875	0.00991987	0.00141199
TTTGATACGAGAGCTCCAGGAACAAGAATTTGGTCTGCGGAAACGATCGACAAGGGTTTA	CUST_677_PI437012962	PEXP_094600	KGO43559	Zinc finger, PHD-type	11.2633	-0.878048	7.51e-08	5.43e-07	7.73e-08
TTCCAGTGCGGAGACTGTTAAGACTATCAAGAAGCTTGCAACTGAGTATTGGACTAGGAC	CUST_8635_PI437012962	PEXP_012570	KGO49208	Vacuolar protein sorting-associated protein 51	11.7482	-0.330129	0.00032283	0.000677889	9.65e-05
CCGTTCTTGAGTATGCCGGATCGTCTAGCCGAGGTTTTGCAACAGATCGTGAAGGCATGA	CUST_3678_PI437012962	PEXP_084720	KGO41109	hypothetical protein	10.9292	0.486396	0.0150905	0.0219027	0.00311762
GATACCTTCCACAACAAGCGCGTTGTTACCCTCGATGGTACTACAAAGGTTAAGAACTGA	CUST_5292_PI437012962	PEXP_080990	KGO38083	Endoglucanase H/Glycosyl hydrolase family 26	9.86812	-0.560976	8.62e-05	0.000210238	2.99e-05
ATCTGGGTGATTCAATGCAAAGAGGAGATAATGGAGAAGGAGAAGGGCGATGCCTTAGTT	CUST_435_PI437012962	PEXP_069870	KGO47769	Uncharacterized protein	10.735	1.00394	0.000119717	0.000279524	3.98e-05
TTTGATCGGATTTGAGGGGATCTTCATCCTCTACTATACCTCGTGGAACCTGTTCCAGAT	CUST_8873_PI437012962	PEXP_092050	KGO43934	Ribophorin II	11.6057	0.232696	0.00112693	0.00206302	0.00029365
ACCGGCTGTGACAATGACCTCCAACCACGGGAGTTGGGGAGGAGACCATCGCTTCCTTAA	CUST_6286_PI437012962	PEXP_109760	KGO38698	hypothetical protein	8.01025	-2.10385	9.57e-10	1.5e-08	2.13e-09
AGATCGGGAAAACACAATCAGCATTTCGAGACCGGTGACTTCAATCTGTGTGAGCATTAA	CUST_8620_PI437012962	PEXP_012420	KGO49193	Protein of unknown function DUF4246	10.8509	1.0818	1.66e-07	1.05e-06	1.5e-07
CTTTTCCGTGCGCTGAGGCTCAGACGGAATGATCGTGGTGAGATTGTTGTGTTCATTTAG	CUST_6864_PI437012962	PEXP_108770	KGO41871	Zinc finger, C2H2, LYAR-type	11.1502	-0.403511	0.00165317	0.00291034	0.000414257
TAAGGCAATGGAGGGAGAACCGGGGAAGCAACTTAGGATTACCGCACAAAAGAATATGTA	CUST_2885_PI437012962	PEXP_052070	KGO42255	Translation initiation factor 3, N-terminal	12.4077	-0.171075	0.0246149	0.0342957	0.00488164
AATAAGTTGGCGGAGGTTGAGAAGGGGGTTTGGAAGAAGATTAATGATGTTCATGGTTAG	CUST_7280_PI437012962	PEXP_058070	KGO47244	hypothetical protein	11.7178	-1.76645	3.19e-07	1.8e-06	2.56e-07
ACACATCTTGTTAGTGCGGAGAATTTTGGGGCTTACAAGCCTTCTCCGCTGGTTTATAAC	CUST_5324_PI437012962	PEXP_047100	KGO39752	Haloacid dehalogenase, type II	10.2746	1.0381	3.55e-08	2.94e-07	4.18e-08
ATATAAGCCCTTCTTCCGGGAATATACTACGGATTGGGACTTTGCTGTCGCCAAGATGAA	CUST_662_PI437012962	PEXP_094450	KGO43544	hypothetical protein	16.3232	-0.749039	4.08e-05	0.000109811	1.56e-05
AACTTTTGGATGGGGAGTCAGGATAGTGTAGGAGAGCCTTATAGCTTACCTGAAGGATGA	CUST_3525_PI437012962	PEXP_015700	KGO47877	hypothetical protein	12.9817	-0.532585	1.69e-05	5.13e-05	7.3e-06
TAGACTATGTAAAGGGACATGGCGACAAGGCAGTGTTGCTCATTCTAGAGAAGATCGATC	CUST_5459_PI437012962	PEXP_086380	KGO40826	Methyltransferase type 11	16.7143	-0.403877	0.00581649	0.00911455	0.00129736
TTGTATTTTTCTGTGGCGTCGGTTGGTACGCGTTGCTGATATGAAAGTGGAGCTGGATAT	CUST_7933_PI437012962	PEXP_028890	KGO43259	hypothetical protein	6.57258	-0.515488	0.00250378	0.0042486	0.000604744
AAATTCCGCCTCTCCCAACAAGAATGGGATGAGTGTGCGCGCCAAATGGGTCGCAGCCAT	CUST_4563_PI437012962	PEXP_075750	KGO36056	hypothetical protein	9.24585	-2.32545	1.18e-10	2.73e-09	3.88e-10
ACAATAATGAGACCACACCCTATGCCAAGAGCGCAAACAAGCTTGAAAAGTTCATGTGGC	CUST_5050_PI437012962	PEXP_078570	KGO37841	Acyl-CoA N-acyltransferase	11.7756	-0.796104	3.81e-08	3.11e-07	4.42e-08
AACAACTTTGTTGGAGTGATGGTTGAAGATGCTGGTGCTTCTTTCACCCGTTGCACTGTA	CUST_7153_PI437012962	PEXP_082840	KGO38591	Guanine-specific ribonuclease N1/T1	12.4987	2.15887	3.22e-08	2.74e-07	3.9e-08
TGAATTCTGGAGTTACGTTTTCGATGCCGCTCTTATGCTGCTGGTAATGGCTGCGTTTAA	CUST_10140_PI437012962	PEXP_088170	KGO41593	RTA-like protein	11.5798	0.757013	0.0202749	0.0287834	0.00409702
GGACAGACAGTTCCTGGGCTCAATTTGATCAATGTCAAAGTCACCAAGGAGTTCAACTAG	CUST_4591_PI437012962	PEXP_076030	KGO36084	Cytochrome P450	11.0673	2.21348	0.023082	0.0323618	0.00460637
AAAGATATTCGTCGGCTTCAGGCTACTGCTGATATTGAGGGGATTGATATTGCTGCTGCT	CUST_10396_PI437012962	PEXP_000460	KGO44355	Major facilitator superfamily domain, general substrate transporter	12.3773	-1.02124	6.43e-06	2.25e-05	3.2e-06
CTGACATCTTGCAGCAAAAGGGTGAATTTTTCGACCAGAGGATTGGAACGGCAAACACAT	CUST_9006_PI437012962	PEXP_003620	KGO37354	Phytanoyl-CoA dioxygenase	5.16152	0.179576	0.0268775	0.0371547	0.00528859
AATTATATCCTTGGACACTCCCTTGAGCTTGCTTTTGTTGTCGTGGGCATGATAGCGACT	CUST_10980_PI437012962	PEXP_008180	KGO37018	Major facilitator superfamily domain, general substrate transporter	10.0549	1.04337	5.36e-07	2.77e-06	3.94e-07
AAATTGTATGAGATGTTCAATAAGCGAGAGATGGGAATGCAGAAGGTCTTCGTGCAGACC	CUST_6374_PI437012962	PEXP_062000	KGO45602	Alcohol dehydrogenase superfamily, zinc-type	8.85658	-7.18418	1.8e-14	1.47e-12	2.1e-13
CGTGATAGTACTAGCTGTGGGAGGATTGATAGCAATATGAATAAGCCGAGAAATCCTTGA	CUST_7024_PI437012962	PEXP_001890	KGO37164	hypothetical protein	10.6793	4.65028	5.22e-12	1.98e-10	2.82e-11
AAGAACTGCTGGCAGGGATGCTGGACCGAGAAGGAATATCTTGAGATTGAGAAAAAGATG	CUST_6892_PI437012962	PEXP_109050	KGO41899	Rho GTPase activation protein	7.66659	0.954948	3.15e-07	1.78e-06	2.53e-07
TGGCGAGACTGTTGCTTGGAAATGGAGCTTCGCCGAAGATCAAAGACTCTATTGGAAATA	CUST_1549_PI437012962	PEXP_068840	KGO46714	hypothetical protein	5.71843	1.26845	0.000326954	0.000685547	9.76e-05
ACTGTCTACGAAGCAAAGGTTGGCTCTGAGTTTGGCGGTGAGAAGATGGAAAAGAAATAC	CUST_8850_PI437012962	PEXP_049020	KGO39725	Nuclease (SNase-like), OB-fold	10.3978	0.448666	6.06e-06	2.14e-05	3.05e-06
TTACTGTTACTGCTACTGTCACCGAGACTGTGACTGCTGGCGCTGCTGAGACTCAGACCC	CUST_1858_PI437012962	PEXP_035200	KGO40136	hypothetical protein	9.74706	0.704045	0.00398851	0.00647199	0.000921221
TTCTTTGTACATCTCATCTGCAGGAACACTCGATCCTACACTGACTAGGAATAGCACTGC	CUST_641_PI437012962	PEXP_094240	KGO43523	hypothetical protein	5.83786	-1.90959	1.6e-09	2.27e-08	3.23e-09
TTTGAGAAGGAGATGACACTACGGACCGAATTGGAGACGGAATATGGAATCAAGGATGAG	CUST_3414_PI437012962	PEXP_070750	KGO40571	Major facilitator superfamily domain, general substrate transporter	8.99601	2.14627	1.21e-09	1.81e-08	2.57e-09
CTCTCCTGTTTGACCATGCCATCAAATACGTGTTGCTATTTGTTTTGATCTACCTTGTTT	CUST_5610_PI437012962	PEXP_066010	KGO46911	hypothetical protein	8.53287	0.803537	5.24e-05	0.000135779	1.93e-05
AACTGCTCTTCTGTTAGCACGGATGATTTGGGTCGTCGATTTGGAAGATAGCAACAGTTG	CUST_3425_PI437012962	PEXP_070860	KGO40582	UbiA prenyltransferase family	8.02521	3.34243	1.65e-10	3.59e-09	5.1e-10
TCACACAAGAAGACTTTGATCTGGCTACTGCCAAGATTCTCAACAAGCACGATGACAAGG	CUST_5863_PI437012962	PEXP_103860	KGO36525	ATPase, AAA-type, core	13.5028	0.289638	0.000104306	0.000247509	3.52e-05
TCGTCTTCTTCTTCATCTCTCGTTGGTGTTGCGGTTTTGGAGCAATTTGTCATGGTGGAA	CUST_486_PI437012962	PEXP_070380	KGO47820	Hydroxyneurosporene synthase	11.366	2.24947	1.75e-09	2.43e-08	3.46e-09
TTCCATGATGATGAATGAGGATGTAACGTTCCAGGACATGAAGCATGCGTTCTTTCCGTC	CUST_5560_PI437012962	PEXP_065510	KGO46861	hypothetical protein	6.92852	-0.784942	5.07e-06	1.84e-05	2.63e-06
TAGTGGGTTTTATTTCCGGGATCAGCATGCCTTTTGTGATGAAGGGATGCGTGAGGTTAT	CUST_7902_PI437012962	PEXP_008670	KGO48834	Short-chain dehydrogenase/reductase SDR	12.4801	2.43879	3.2e-09	4.03e-08	5.74e-09
ATTTATTCTGGATCCCGATGGATATTGGATTGAGGTGGTGCAGAACGAGGGTATTAAGCG	CUST_3734_PI437012962	PEXP_085280	KGO41165	Glyoxalase I	14.9366	-0.57391	3.27e-06	1.27e-05	1.8e-06
ATCACTAGCAAGGGCTTCTTCTTCCGAAAGGGTCAAACCTTCGATGTAAAGGTGTATCTT	CUST_3416_PI437012962	PEXP_070770	KGO40573	Pyridoxal phosphate-dependent transferase, major region, subdomain 1	10.155	2.19691	8.43e-07	4.05e-06	5.77e-07
GCTGTTACTTTGGCTCGTTTGATGGAGACGACACCCCATGTTAACGATACAAGACATTGA	CUST_414_PI437012962	PEXP_069660	KGO47748	NADP oxidoreductase, coenzyme F420-dependent	11.3102	1.07165	4.76e-07	2.51e-06	3.57e-07
AGTCACATAAGATATACTGTGCTCCAAAAGCACCATCGAATGAGGAACCGAGTAACGCTC	CUST_7240_PI437012962	PEXP_020050	KGO44733	hypothetical protein	7.71392	-0.666164	3.19e-06	1.24e-05	1.77e-06
TAGCATTACCAATGCCGTGAAGAAAGTCTTCCATTTTGGATCTCATCCTTTCCATCGCCG	CUST_7805_PI437012962	PEXP_063700	KGO46972	protein of unknown function DUF4050	11.2931	-0.756539	2.67e-06	1.07e-05	1.52e-06
AATCTTGTCTTGAAAATCGACGCGAAGTATGTGAACAAGAATGTGACTGTTACATACTGA	CUST_5279_PI437012962	PEXP_080860	KGO38070	hypothetical protein	12.095	-2.29634	2.23e-11	6.83e-10	9.72e-11
AAATCGACGAGAATTTTCACGTCGGTTAGAACTTGGTGTGCAACAAAACTAGCGGAGGGT	CUST_7581_PI437012962	PEXP_017350	KGO46093	hypothetical protein	10.1461	-0.581869	5.78e-06	2.06e-05	2.93e-06
AGAATTCGGCATGGGAGATATGTTGCACACAACACGCGACGATCCCGAAGATTTTGATAT	CUST_305_PI437012962	PEXP_091490	KGO45119	hypothetical protein	9.68191	1.14732	1.72e-06	7.34e-06	1.04e-06
TACCAAATTCGGCGTACGGATGAGGTTTGTGTTGAATATGAGATGCAGCAACCGAAATAG	CUST_9322_PI437012962	PEXP_032450	KGO39830	hypothetical protein	9.71957	0.926558	0.000491491	0.000984353	0.000140113
CAAAATCTCTGATATCAACAAGATCAAGAAAGCGTACAAGCTAGGTGCTCTGCCTTCACC	CUST_4752_PI437012962	PEXP_031200	KGO40305	Kinase binding protein CGI-121	9.76108	-0.338727	0.00202345	0.00349971	0.000498147
TCATTCTATCTCCATGCCAGAAAATGACGAGTTTAAATGCCCACACGAGCTCTCCAGCTA	CUST_4299_PI437012962	PEXP_045350	KGO39061	hypothetical protein	5.24525	0.334909	0.00336653	0.00555781	0.000791097
GATGACTACAAGAAGGACGATGACCTGAACGTTGAAGATTATGATGATGACTGGGATTGA	CUST_2758_PI437012962	PEXP_050780	KGO42128	hypothetical protein	14.017	-0.620335	5.54e-06	1.99e-05	2.84e-06
TTGATCAGACTGATTTCCAGTCTGTGGAGTCTTTGGCTACTTTCATCGCTCGCATTGTGA	CUST_1358_PI437012962	PEXP_066920	KGO46523	hypothetical protein	11.9239	-0.243193	0.0140246	0.0204709	0.00291383
TTTGCAACGCACTATCTACTCTAAGACAGGCATGGAATATGCGGAATACTTGCGCAACCA	CUST_9291_PI437012962	PEXP_032140	KGO39799	Armadillo-like helical	9.52015	-0.475543	0.000275164	0.000586993	8.36e-05
TTTCTAGAAGACCACAACACGCGTATTGTGTACGCCAATCCCCGCAATCTTTATGAATGA	CUST_6331_PI437012962	PEXP_110210	KGO38743	hypothetical protein	9.17408	-3.01235	1.52e-12	6.77e-11	9.64e-12
CAAAAGAATGCAAAGGATATTGCCGCTGGTGCTGTAGAATACGAGGAACATGTTAATTAG	CUST_9128_PI437012962	PEXP_098660	KGO46254	Major facilitator superfamily domain, general substrate transporter	8.591	-5.0438	6.13e-16	7.8e-14	1.11e-14
TTGTACCTGAACGACGGTGTCTATGGTAACTTTTCGAACATCATCTTCGATCACCAGCAC	CUST_235_PI437012962	PEXP_090790	KGO45049	Orn/DAP/Arg decarboxylase 2, C-terminal	13.4378	0.811196	3.33e-07	1.85e-06	2.63e-07
TACTGAGAAGCTCAGCAAGAGTGTCGATGTTGGATCTGGTGGCTATGATTCTGCTATGAA	CUST_4496_PI437012962	PEXP_075080	KGO35989	Septin	11.5372	0.792209	5.92e-05	0.000151087	2.15e-05
ACTTTGTGTTTGTATTTTGTTGGTTGATGGTCTCAGGTGGTCTCGTCGCAGATGACTTTG	CUST_607_PI437012962	PEXP_061580	KGO45530	hypothetical protein	9.7533	-1.07965	1.23e-07	8.18e-07	1.16e-07
TCTAAAACTGAGGGCTACCTTGCTTTGAGCGTGTTGCTCATGGTATTGTCTGCTTTTTGA	CUST_10826_PI437012962	PEXP_006630	KGO36864	Carboxylesterase, type B	7.17965	-2.16099	2.89e-07	1.66e-06	2.37e-07
TCGGATGGCAAGATCAATGGAGCTTTATTCGAAACTCTGTTCACTCTCCTTTCTGTCACC	CUST_2686_PI437012962	PEXP_009640	KGO49297	Chitin synthase III catalytic subunit	11.239	1.0777	1.33e-05	4.19e-05	5.96e-06
TGGTGTTTTTTGAAAAAGAGGTGCCTTTGCGAAAGGAGCTTGAGACAGAGTATGGCATGC	CUST_7020_PI437012962	PEXP_001850	KGO37160	Major facilitator superfamily domain, general substrate transporter	7.11526	-0.96798	9.53e-08	6.57e-07	9.35e-08
ATGAGATTTGGAAGATGCCTGCAGAATTGACTTCTGGAGTGCTTGACGCATACATGGACT	CUST_3583_PI437012962	PEXP_083770	KGO41014	Major facilitator superfamily domain, general substrate transporter	10.3709	-0.152676	0.0336992	0.0456928	0.00650389
AATCGGCCTGTGGACAGAGCCAATAAGAAGTTTAAGTGGAGGAACATCGATTACATCTGA	CUST_3387_PI437012962	PEXP_037500	KGO35962	Ribonuclease P/MRP, p29 subunit	9.10569	-0.656115	4.27e-06	1.59e-05	2.27e-06
AAGGGATCTTACTCGTATGTGAAGGATTGGATGATGTTGCGAGAATGTGTTGCTGGATGC	CUST_2670_PI437012962	PEXP_009480	KGO49281	Zinc finger, RING-type	6.20965	0.63595	9.12e-06	3.03e-05	4.32e-06
TAAGTTCAACGCCCAATACAAGAAGGATGGTGTGCTTTTGGTGAGTATTAGCCTGGGTGT	CUST_3424_PI437012962	PEXP_070850	KGO40581	Short-chain dehydrogenase/reductase SDR	5.71746	0.90254	1.44e-07	9.3e-07	1.32e-07
TTATGAGCAGAACTTGGAGCATGCGCATACTGGTGAGGCGCAGAATTATTATGATACTGC	CUST_3674_PI437012962	PEXP_084680	KGO41105	hypothetical protein	11.2607	1.23878	3.03e-06	1.19e-05	1.69e-06
TGTTGTCTTTGCGGTTCATCAGATGTTTGGTATCGAGTTAGCCCCTGAGGTTGTCAAATC	CUST_10220_PI437012962	PEXP_088970	KGO41673	Phospholipid methyltransferase	13.0665	-0.345267	0.000160458	0.000362446	5.16e-05
AAGCTCCCTAAGCTCTTGTTGAATGGAAACAATATCTGCATGTTGATTCCCGGCGGTGAA	CUST_8301_PI437012962	PEXP_087080	KGO40925	Ribonucleoprotein LSM domain, eukaryotic/archaea-type	13.4684	-0.358024	6.36e-05	0.000160885	2.29e-05
GATCTGCTCAGGAAAAAGGCAGTTTCCGGACATAAGCTTGTGTATCATATTGCAGACCCT	CUST_1221_PI437012962	PEXP_073970	KGO48667	Alcohol dehydrogenase superfamily, zinc-type	16.5584	2.06955	3.27e-09	4.1e-08	5.84e-09
AAATGGATGAGGGACCACAGGCTAGAAATCAGGAACAAAATCGAAACCCTGGACATTGAC	CUST_5343_PI437012962	PEXP_076710	KGO37505	Ribosomal protein L28/L24	11.5193	-0.280521	0.000554264	0.00109653	0.00015608
CAGCAGGATAGTTTGGAAGATATGGAGGTTGAGGAAGATGTGGTCACCAAGATCATGTAA	CUST_7038_PI437012962	PEXP_002030	KGO37178	AP complex, mu/sigma subunit	13.8033	-0.327158	0.000368486	0.000763082	0.000108617
CAAAAGAGGTATCGCGACGATTTGATTTTGGATCGTGGGGATCTCGAAAAAGAGAATGCC	CUST_10418_PI437012962	PEXP_000680	KGO44377	hypothetical protein	9.97931	0.370406	0.00363455	0.00595435	0.000847539
TTGATCAAGAAGATTCCGACGAGGAGCACGATTATGATACCGATGCGTACAGCATCCAAA	CUST_7634_PI437012962	PEXP_100720	KGO38334	Enhancer of polycomb protein	10.5088	-0.282809	0.00506516	0.00805395	0.0011464
TCAAGGGGGATCCAGAGCAGAAGGTTATTAAGATTGATGGCCTTGCAGTTTTTGGTAGAC	CUST_402_PI437012962	PEXP_013560	KGO47707	Nuclear transport factor 2	8.21112	0.809021	0.00130081	0.00234799	0.000334212
TCAGCAATGTGCTAAGTGTTGACTTCAAGAAGCACGAGATTGAGATTGGTATCGTCGGTG	CUST_10922_PI437012962	PEXP_007600	KGO36960	Proteasome A-type subunit	13.9413	0.159865	0.00932031	0.0140216	0.00199583
CATTGAGATTATCCAGCGACACAACTTCAACGGCTTTGGAGCCGGTAATTTCAAGTCACT	CUST_3662_PI437012962	PEXP_084560	KGO41093	4-hydroxyphenylpyruvate dioxygenase	12.754	-1.25586	0.000165402	0.000372167	5.3e-05
TTCTACATCCTTTTTGTGGTCTGCAATTTCACCAATGCCGTCTTCTTTTGGGCCATGCTC	CUST_5722_PI437012962	PEXP_089300	KGO41718	Major facilitator superfamily domain, general substrate transporter	7.96996	0.786406	8.53e-06	2.86e-05	4.07e-06
TTATTGGTGGGGTTGCTAATATGATTCCTCGCTCGTGTGTGCGTGTTATGGAGTTGTATC	CUST_4274_PI437012962	PEXP_018410	KGO45961	Aldolase-type TIM barrel	12.8533	-0.730465	0.00113025	0.00206835	0.000294408
AGGTAGAATGCCAAGCAAGTCGCATGGTGGAAAGGCATATCTGCTATATCTGATCGATGT	CUST_6821_PI437012962	PEXP_108340	KGO41828	hypothetical protein	5.49343	-1.38405	7.87e-08	5.62e-07	8e-08
ATTGATTGGCTCCGCGCACAATATGAGGAGAGAAGTAGAGAGCAGATTACTCAATCATAA	CUST_9117_PI437012962	PEXP_098550	KGO46243	hypothetical protein	8.31656	1.01807	1.57e-06	6.82e-06	9.71e-07
AGGCCGGGCCATGGAATATTTGTCGAGCAATGCAGGAAAACCAAATATGGATCTCATTTG	CUST_2895_PI437012962	PEXP_052170	KGO42265	Protein of unknown function DUF3468	8.88054	-0.555774	5.83e-06	2.07e-05	2.95e-06
TGAATGGACTTCAATCCTGCTTTCTTATAGCAAGGCCTCTCACACAGTATTCGTTGTGCA	CUST_8713_PI437012962	PEXP_047640	KGO39588	Major facilitator superfamily domain, general substrate transporter	5.63098	0.617668	0.00112505	0.00205995	0.000293213
CAAAACGCAAAGAGCTACACCAAACTAGACGATCTTCTCTCCATCGGACGAAACCTAGTT	CUST_8258_PI437012962	PEXP_102720	KGO36427	Secretory pathway Sec39	6.40805	-0.269936	0.00150708	0.00267894	0.000381319
TGGGATTCTTCTCTGGTCCTTTCTTCGCAACAGGTATATCGGTCGGCTCAAAAATCTTCT	CUST_7658_PI437012962	PEXP_092340	KGO43904	Major facilitator superfamily domain, general substrate transporter	9.91046	0.397535	0.000175823	0.000393178	5.6e-05
TCTGTATGAGTCTGGAGAGATTGAAATTGGCATGGAGGAGGTGCAAGATCTCATGGAGAT	CUST_1230_PI437012962	PEXP_074060	KGO48676	Acyl transferase/acyl hydrolase/lysophospholipase	16.4268	2.16576	5.15e-10	8.95e-09	1.27e-09
AAGTACGATGACGCTCTCCGTCAGAGCTTTTTTGAACAGTTGGTGGAATTTGTTCACAGG	CUST_4097_PI437012962	PEXP_042210	KGO48419	hypothetical protein	10.1349	-0.280373	0.000404786	0.000828188	0.000117884
TGTTTACATCGATTTTGGGCTTACTGCTTCCCGATGTTAAGGACGATGAGAGGTATGCTC	CUST_228_PI437012962	PEXP_090720	KGO45042	hypothetical protein	11.6529	-0.467948	0.00134091	0.00241215	0.000343345
ATTCGAATACCCCTGCTACGAATCCTGAGCGTTATCTTCGATGGACTATGTTGACGACTT	CUST_9723_PI437012962	PEXP_086560	KGO40851	Serine-threonine protein kinase 19	9.92209	-0.488747	1.19e-06	5.4e-06	7.68e-07
TGTCGATATGGTCAATGTCATGACCTACGATTTGACCAACCGCCGTGATAACGTTACCAA	CUST_1112_PI437012962	PEXP_072880	KGO48558	Glycoside hydrolase, superfamily	8.2225	-3.62539	1.15e-12	5.37e-11	7.64e-12
GGCTGCAGAGTTCAAAATCATATTCTGTTCCAAGTGCTAGACGACATCAGCAGTGATGTT	CUST_6232_PI437012962	PEXP_057580	KGO44265	hypothetical protein	10.3007	-1.04069	1.25e-07	8.28e-07	1.18e-07
GACGTGGCTGCTATCAACGCTATTGGCACCATCAAGGAGGATTATCTTGGACCTTTGTAA	CUST_4187_PI437012962	PEXP_017540	KGO45874	Nucleic acid-binding, OB-fold	13.1941	-0.324797	0.000749223	0.00143289	0.000203957
AGTCAGGATATGATCGATATCGAGAACCAAGCGATTCAAAGACAGCAAGCGGCAGAAAGA	CUST_10996_PI437012962	PEXP_008340	KGO37034	DASH complex, subunit Duo1	9.44127	0.199935	0.00809663	0.0123563	0.0017588
TTGTTGATCGGCCATCTCCAGATGCCTTGAATGGTGATTTTATCCACCATAGAGAGGAAC	CUST_5309_PI437012962	PEXP_046950	KGO39737	Aspartate/glutamate/uridylate kinase	10.2716	-0.562849	4.1e-06	1.54e-05	2.19e-06
ATATTATTTAGTTCGGGGGAAACATCATTTTATTCCGCCTGTGGCTTTGGTTCAGAGGGA	CUST_371_PI437012962	PEXP_013250	KGO47676	Amino acid/polyamine transporter I	13.0351	1.07736	6.55e-06	2.29e-05	3.25e-06
TATCAAGGGAAGCTATGTTGGAAATCAACAGGATGGTGTTGAAGCTCTCGACTTCTTCGC	CUST_3427_PI437012962	PEXP_070880	KGO40584	Polyketide synthase, enoylreductase	15.4224	0.581436	0.0027789	0.00466741	0.000664357
AGAAACATGAGATTGTTGTTGTGCCGGATCGGAAATACCTGCTGTGTGTCGTACATGATG	CUST_477_PI437012962	PEXP_070290	KGO47811	Dynein light chain-like protein	10.8049	0.720789	2.21e-06	9.05e-06	1.29e-06
AGCAAGCTTCCTTTCTGCCAGGAATCCCTTGCCCACCCTTTCAAGCACATGCCGGAGTAA	CUST_6569_PI437012962	PEXP_022820	KGO42753	Glutathione-dependent formaldehyde-activating enzyme/centromere protein V	14.8446	-2.18843	1.24e-09	1.84e-08	2.62e-09
TGTATTGAAGACTGTTACTGATAAGGAGCTTAAGTCTTATCATGCCGCGGCGATGCCTGT	CUST_7503_PI437012962	PEXP_016570	KGO46015	Peptidyl-tRNA hydrolase	8.73256	-0.555258	0.000213859	0.000467727	6.66e-05
AGGACCAGTTCCTATACCGGGGGTTGCAAACGGAGATACAAATGGCAAAGTAAAGAACTA	CUST_6603_PI437012962	PEXP_023160	KGO42787	Peptidase M24, methionine aminopeptidase	11.4853	1.07522	5.54e-07	2.84e-06	4.05e-07
ATCTGTATACAATTCCTGGCATGATAACACCGCATTATGTGGCTGAGCAGGCTGTTTGCT	CUST_3813_PI437012962	PEXP_025550	KGO42806	hypothetical protein	8.36211	-2.40835	1.41e-09	2.06e-08	2.93e-09
TTACCCGCCTTATCAACTCCTCCGAAATCCAGTCCGTTCTCAAGGCTCCCAAGGGTGAGG	CUST_5836_PI437012962	PEXP_097240	KGO43432	Ribosomal protein L4/L1e	14.1965	-0.436954	0.00820291	0.0125014	0.00177945
AGTGGTGATCGAAGTGTGGTTGTTTGGGAGACCAAGACCGGTAAATTGCTGTACAAACTT	CUST_956_PI437012962	PEXP_027960	KGO43078	hypothetical protein	11.2401	-0.291305	0.0045124	0.00723683	0.00103009
CTTTGATGAGTCGGAAAGATCCAAGGAAATTCAAGCGGGTTGGAGGTAATCCTCCTACTT	CUST_3663_PI437012962	PEXP_084570	KGO41094	Zinc finger, CCCH-type	13.2642	0.385149	0.0067234	0.010414	0.00148232
TTTGAAGTATTGTTCGCTCTATGATGAGGGATATACCAGTCTTGGCGGCACGTCTGATAC	CUST_2610_PI437012962	PEXP_044710	KGO39390	Phosphoadenosine phosphosulfate reductase	11.4298	-0.454505	4.1e-05	0.000110154	1.57e-05
TTGGTGTGTCCTGGTGTGTGTATACTATTGAGAAGGAGCTTGGTTTGGCCTTGTTCTACT	CUST_3508_PI437012962	PEXP_015530	KGO47860	hypothetical protein	12.9796	-0.911486	7.26e-08	5.28e-07	7.52e-08
AAATAGACGAAAAAATGGACGGAGACATCGACTGGTCCAAGGTGAAAGGTGAGGTAATCC	CUST_1392_PI437012962	PEXP_067260	KGO46557	Ribonucleoprotein LSM domain, eukaryotic/archaea-type	9.97926	-0.502034	1.63e-05	4.99e-05	7.1e-06
CCTGAAAGAAGTGCTTCCTACATTTATGGTACCCGACCTCGTTGTGACTGTCAATCGAAT	CUST_4925_PI437012962	PEXP_077320	KGO37716	AMP-dependent synthetase/ligase	10.577	-1.5045	1.01e-06	4.72e-06	6.72e-07
AAGGATGACTTGAAGATTGCCATGACCAACATTATCCCTGAAGTTCCGGGCCTGATTGAA	CUST_10902_PI437012962	PEXP_007400	KGO36940	Armadillo-like helical	8.80494	-0.23286	0.0114436	0.0169472	0.00241225
TTTAATCCAATTTTCTGGAACATTGTTGCCCGCGCAGAGTACCGCAACCACTTCTTAACC	CUST_7366_PI437012962	PEXP_100250	KGO46468	Phospholipid methyltransferase	9.98317	-0.346489	0.000764736	0.00145895	0.000207666
ATCGAGGTTGGGGTTGGCATGGAAGATGAAGAAAGCAGTTCAACTTTGATGAGACAGATG	CUST_7237_PI437012962	PEXP_020020	KGO44730	tRNA(Ile)-lysidine/2-thiocytidine synthase	11.4851	-0.354124	0.000849786	0.00160296	0.000228164
ATATCACGAACGGAACAACAGTCATTGTAGACCGCTACTCATATTCCGGCGTTGTCTACT	CUST_5764_PI437012962	PEXP_096510	KGO43360	Thymidylate kinase	7.46136	-0.501575	6.03e-06	2.13e-05	3.04e-06
AAGAAGATTTATAACCTGCTCAAGACTGAGCCTCAGGATGATACGGGTCTACACATGCAG	CUST_10504_PI437012962	PEXP_054470	KGO42039	Nucleic acid-binding, OB-fold	11.5103	0.426114	8.67e-05	0.000211232	3.01e-05
ATCAGTTGATTACTTACCAAGACTTCTGGCTTCCTCATATTACAGCTTCTGGGGGCTCCT	CUST_4561_PI437012962	PEXP_075730	KGO36054	hypothetical protein	5.22032	-0.210934	0.00907329	0.0136971	0.00194965
AAGTCTATGTTCGGGAAGTTGAATCTCGATGAAACCGACGACGACAAGAGCCCTTTATAG	CUST_8178_PI437012962	PEXP_105550	KGO41481	Protein of unknown function DUF3468	8.91951	-1.77288	5.55e-09	6.42e-08	9.13e-09
TGTTATTCCTAAGAGCAATGACCCTACTCGTCTCGCTCAGAACTTGACCGTCACTGATTT	CUST_7945_PI437012962	PEXP_029010	KGO43271	Aldo/keto reductase	12.5135	-0.731755	0.00055232	0.00109355	0.000155655
TTCATGGGACAAGCCGATGACGAGATTGACCAATTGGCTTTGGTATATGGAGCCTACTAA	CUST_10217_PI437012962	PEXP_088940	KGO41670	Mannose-binding lectin	11.6606	-1.4474	1.3e-06	5.82e-06	8.28e-07
TGTCCGCAAGATCTCTACCCACTTCCGCAATCTCATCGAGAATGATATCGAGAAATCTCT	CUST_8838_PI437012962	PEXP_048900	KGO39713	protein of unknown function DUF1726	10.3991	-0.473237	0.000397533	0.000815173	0.000116032
TTTCGGATTGAGTCCTTTCCTCAGAGAAAAGCTGGTTCAGAAGCTACGAGAGCTTGAAAA	CUST_4926_PI437012962	PEXP_077330	KGO37717	hypothetical protein	11.7047	-0.555378	1.64e-05	5.01e-05	7.13e-06
TGTCATTCTCAGTATGAGCTTCCTAGGTACAATTCGTGATCAGTGGCGCCAGTCAAATTC	CUST_9050_PI437012962	PEXP_055370	KGO44082	protein of unknown function DUF1746, fungi	12.0026	-0.674444	6.44e-07	3.24e-06	4.61e-07
AAAGCCTAATCAGTCAGTCCTCACTGCTGGCGGTTTATTTGCTCTCATTGCTGCCTTTTT	CUST_1523_PI437012962	PEXP_068580	KGO46688	GPR1/FUN34/yaaH	8.25536	-2.73905	2.68e-10	5.21e-09	7.41e-10
AATCACTCGGAAGAAGAGATGAGCAAGCATGAAGAGGAGATTCGTTTGCTGAAGGAAAGC	CUST_10757_PI437012962	PEXP_005940	KGO36795	hypothetical protein	8.73798	1.00912	1.63e-08	1.54e-07	2.2e-08
TACTACTCGATAGAATTCATAGTGGGTTCTAATGGAATTGCCACGGCAATGGGCATGGAT	CUST_2149_PI437012962	PEXP_039800	KGO48116	Peptidase S12, Pab87-related, C-terminal	11.4547	0.468439	0.0154705	0.0224251	0.00319198
TTAAATACTGTTGGGACAAGTTATATGATTGTGAAGGATGGTACTGCATTGGCGACGGTT	CUST_2068_PI437012962	PEXP_038990	KGO48035	Pectin lyase fold/virulence factor	13.2299	-3.95261	6.5e-11	1.65e-09	2.35e-10
ACCCATTCTGCTGCAACCGTAGCTGAACCATCCACTGTTTTCAATGGCGTGAATCAAATT	CUST_584_PI437012962	PEXP_061350	KGO45507	hypothetical protein	10.0093	-1.62787	4.39e-09	5.25e-08	7.47e-09
CAGACACCAGAGGAATACGAACAGTATTGGAAAAAGCATGACCCACGGGATGTTGATGAA	CUST_4239_PI437012962	PEXP_018060	KGO45926	Eukaryotic molybdopterin oxidoreductase	10.5984	-9.69189	4.11e-17	1.03e-14	1.47e-15
AGGCGATCAATCGTTGAGCCATTCTTAAAGATGGTTGCAGTTGATGATCGAGGTCCATCT	CUST_4569_PI437012962	PEXP_075810	KGO36062	Endonuclease/exonuclease/phosphatase	12.1474	-1.54771	2.31e-09	3.06e-08	4.36e-09
CTCCGTAACTTCATTTCACAGACGATGGAGCAACAGCCTGTGTTCAAGGCGAATAAATAA	CUST_5519_PI437012962	PEXP_065100	KGO46820	hypothetical protein	11.6834	0.251383	0.00968873	0.014541	0.00206977
ATCAAAGAAGTCCCTCGAGCCTATCCGCCAACCATCCAAGAAGCAGAAGACCAGCAGCCA	CUST_10660_PI437012962	PEXP_097940	KGO38846	Cyclin, N-terminal	9.69157	-0.424703	0.0179836	0.0257303	0.00366244
TATGTTATGAGCATAGATAACCCGGTTTCAAGCAAGAAGACCCAGGAACTTCTTGGCTGG	CUST_6133_PI437012962	PEXP_056580	KGO44166	hypothetical protein	10.9426	-0.385006	0.000989691	0.00183447	0.000261117
TCCTCGGAGCCGCTTGTGGGCAAAATGTTATGGAAGCATTTGATGGGGAAGTCTAAATAA	CUST_1528_PI437012962	PEXP_068630	KGO46693	Monooxygenase, FAD-binding	5.39744	0.532978	0.00209099	0.00359918	0.000512306
CTTCATCTACTTTCACAAGGGATCTCAAGAGCTTGGAGGATATTGCTGAACTCTTGGCTC	CUST_10212_PI437012962	PEXP_088890	KGO41665	Transcription factor, fungi	9.87445	-0.560588	1.06e-06	4.94e-06	7.03e-07
TCAATAAAGTCTGTACTAGCCAGTATTTCCTCTGGTACCTCATCCTGCTTCCGTTTTACC	CUST_3782_PI437012962	PEXP_040590	KGO48227	Mannosyltransferase, DXD	10.0315	0.179551	0.010111	0.0151274	0.00215323
TACTATATAATCTTCGCCGTGCTGAATGCTGCCATCGTGCCGACTGTTTATTTCCTCTTC	CUST_6556_PI437012962	PEXP_022690	KGO42740	Major facilitator superfamily domain, general substrate transporter	7.25783	-0.628382	0.000516657	0.00102902	0.00014647
CTTAGACAGCTTAAGCGACAACGAGATTCAATAGTTGACAGTATAGGCGAGCGGTATTAA	CUST_5039_PI437012962	PEXP_078460	KGO37830	hypothetical protein	10.1259	0.165595	0.0169473	0.0243656	0.00346819
CGAAAGCACAGTCATTACTACTCTTTGGAGGAGATAGAACAGGCCCATAGAGACTTGGAA	CUST_7435_PI437012962	PEXP_042960	KGO39455	Polyketide synthase, enoylreductase	11.0789	-2.90949	1.67e-11	5.35e-10	7.61e-11
CGAAAAATTCATTCATAGAGTATTACCACAGGTTCTCACCAGTGCTTTGTCTTGCCCTCG	CUST_3411_PI437012962	PEXP_070720	KGO40568	hypothetical protein	5.62534	1.30182	3.84e-10	7.13e-09	1.02e-09
ACAGTGATGAACGATAAAAATGAGCCTGCTGTTCTCGAAGCCCAGATGAAACATCTCGGT	CUST_938_PI437012962	PEXP_085490	KGO40723	Acyl transferase/acyl hydrolase/lysophospholipase	9.13232	0.818859	0.00598413	0.00935784	0.00133199
TAGAGAATTTACTCGTGACCTGGAACCTATGCTCACTTCCGCATACATCAATTGCGCCAT	CUST_6039_PI437012962	PEXP_030070	KGO40431	hypothetical protein	5.08	-0.304186	0.00139486	0.0025016	0.000356077
AGCAGTTTTGAAGTTCAAAAAAGAAGTCTGCGAAAGCGGTGCTCTTGTCAGCGGCATCAA	CUST_1690_PI437012962	PEXP_033510	KGO39968	Uncharacterized protein	8.20359	-0.43583	0.000190466	0.000421795	6e-05
TTTTTTCAAGGGGAATGAACAAGAAAAATCCGGACCTCAAACTGCCTGAGTATGAGCCCC	CUST_1330_PI437012962	PEXP_066640	KGO46495	hypothetical protein	6.45026	0.638686	0.000131664	0.000303474	4.32e-05
TTCTCCAAGAACAACGATGTTGACATTGTCACCGTTGTTGTCATCTGGGCCTACTCTATC	CUST_1159_PI437012962	PEXP_073350	KGO48605	ATPase, P-type, K/Mg/Cd/Cu/Zn/Na/Ca/Na/H-transporter	13.566	0.871122	5.95e-06	2.11e-05	3e-06
CAATTCAAAGATCGAAGACTCAAGTGAAGATTCAACCGCGGACCAGATGCATCTCTTACC	CUST_5810_PI437012962	PEXP_096970	KGO43406	Peptidase C48, SUMO/Sentrin/Ubl1	8.67274	-0.275614	0.0122582	0.0180603	0.0025707
AATTCCTTTCTCCTTTGTACTCTTGCTTCGGCGAGGCTCACTTGAGAAATCGCATCCTAA	CUST_10246_PI437012962	PEXP_101170	KGO38159	Oxoglutarate/iron-dependent dioxygenase	12.2023	0.564957	5.82e-05	0.000149001	2.12e-05
TCCTGAAAATGCATTGTGGAAATTCAAGAAAGCCCCTAAGAAAGGTCCCCTTCTCGTCGA	CUST_8226_PI437012962	PEXP_059130	KGO45292	FAD-dependent pyridine nucleotide-disulfide oxidoreductase	9.96891	-1.28909	1.82e-07	1.13e-06	1.61e-07
TTTCGTTATCAAAGATCAAGGCGAAAGAAAGCTGAAGGGTCTGGAAAATCCGGAACCCCT	CUST_3923_PI437012962	PEXP_026650	KGO42916	Ras-association	9.09484	-0.742375	3.24e-05	9.05e-05	1.29e-05
GTATATATCGCCGCTGCTGCGAGCTTGATATGCTCGGTCTTTATGTCGCATAAAAAATGC	CUST_1451_PI437012962	PEXP_067860	KGO46616	Major facilitator superfamily domain, general substrate transporter	7.84879	0.499758	0.0263002	0.0364269	0.00518499
ATATGGATCAGTTCGTCGATGATCTTCTCACAAAAGACCGTGTCTGTGGTACCAGTCTCT	CUST_554_PI437012962	PEXP_061050	KGO45477	Pre-mRNA-splicing factor 38	10.9983	-0.797177	1.41e-06	6.25e-06	8.89e-07
AGTTTGTTCTTGGGCGGATTTGGCCTGGAATTGGGATTTATCAAAGCATGCGCCTTAAGT	CUST_1962_PI437012962	PEXP_092740	KGO43832	Uncharacterized protein	10.0798	-0.402911	0.000371833	0.000768903	0.000109445
TTTCAGGGACGGTTTGACTGATGTATACGACCGAATGATGGGCAAAGAGGATAAGGATGA	CUST_6539_PI437012962	PEXP_022520	KGO42723	Galactosyl transferase	9.83901	-2.09807	2.37e-11	7.2e-10	1.03e-10
AAGAACAGGCAGTTCAACCAGAAACTCGCTCGCTTCTACAACAAGTACACCACCGAAATT	CUST_2662_PI437012962	PEXP_009400	KGO49273	mRNA splicing factor SYF2	11.8711	-0.686491	2.69e-07	1.57e-06	2.23e-07
GCATTTTCCTTTACCAATCCACGTGAATTTTTGGAAGAGTGGTGGAAAGGCAGGATCTGA	CUST_38_PI437012962	PEXP_014210	KGO47534	hypothetical protein	10.8494	-1.11962	4.16e-07	2.23e-06	3.18e-07
AAGGATGCATTTTCCACCGCGACACAAAGAATACTAGAGGTTCGGAAGAGGCTTGTTTAG	CUST_9119_PI437012962	PEXP_098570	KGO46245	Glycoside hydrolase, superfamily	9.65379	-0.715349	9.05e-05	0.000218735	3.11e-05
TTCCTTACGGAGCGTATGGAAGAGGACAAGAAGGTGCAGGGCCAACTCTCGGCACAGGAA	CUST_7553_PI437012962	PEXP_017070	KGO46065	EKC/KEOPS complex, subunit Gon7	10.8902	-0.237119	0.00846196	0.012867	0.00183148
GATGGTAGGAAAGCAATGGTGCAATTTATCCTCAATGGCACATCTGTGCCTAGGACGTAA	CUST_3581_PI437012962	PEXP_083750	KGO41012	hypothetical protein	7.96226	-0.999022	2.15e-07	1.3e-06	1.85e-07
TACACATTTCTTCGGACCTTTTGCGACTTGGATCCGAAGTAGGCTAAGTCAGATCAAGGA	CUST_9025_PI437012962	PEXP_055120	KGO44057	Peptidase M54, archaemetzincin	7.67866	0.482165	0.00113867	0.00208338	0.000296547
ACTTTGACCGTCGACCAAGTCAAACTGCTGAGCAGAAGGCTTCGCTTTTGTCTCTTTTTA	CUST_6503_PI437012962	PEXP_038270	KGO47952	mRNA decapping protein 2, Box A	11.0813	0.499643	0.00265949	0.00448858	0.000638903
AGAAACGCAATGAGCTTTGCAAAAGATTTACAACAACCGGCACATGCTACAAAGGCCCGA	CUST_9188_PI437012962	PEXP_099260	KGO46314	Zinc finger, CCCH-type	8.2897	-0.696711	2.81e-06	1.11e-05	1.58e-06
TAACGAGATTAGACATAACGGCGCACATGGCCGCAAGAAGCAAGCGGCCAGCCTTGAAGG	CUST_4069_PI437012962	PEXP_041930	KGO48391	hypothetical protein	6.72575	-3.41656	2.64e-09	3.41e-08	4.85e-09
TTGTCCAGGTGTCCAACATAAGCATGATCATGATGAATCCCATGCTGATCAAACGACCTC	CUST_4800_PI437012962	PEXP_031680	KGO40353	hypothetical protein	6.5682	-0.76832	3.1e-06	1.21e-05	1.72e-06
AATACCTTCGGTGTAAATATGTCGACATTCCTGACAAGTTCCTAGCCCGCGGAAGGATTT	CUST_6940_PI437012962	PEXP_049820	KGO38866	Protein of unknown function DUF1446	5.33528	-0.652792	0.000171714	0.000384587	5.47e-05
TTTGATCTTTGGCTTCTTCTTCTATGTTGAGACAGCCGGTCGCGATCTTGAGGAGATTGA	CUST_3404_PI437012962	PEXP_070650	KGO40561	Major facilitator superfamily domain, general substrate transporter	6.58356	1.14079	1.51e-05	4.66e-05	6.64e-06
ACTCCTAATTCGATACGTGCATTCCTATGCGGACTACTTCTGTTTCTGTTTGGCCCTATC	CUST_6040_PI437012962	PEXP_030080	KGO40432	Protein phosphatase 2A, regulatory B subunit, B56	7.755	0.456124	0.000149625	0.000340731	4.85e-05
TTCATTGCATCTAGGGGATCTGCTGAACTTGCCTGGAGAGTGAACATTATGGAACTTTCT	CUST_4061_PI437012962	PEXP_041850	KGO48383	hypothetical protein	9.15824	0.896267	8.86e-09	9.38e-08	1.34e-08
CTACTTGACAGCATCAGCGCCTTTTTAGAACATAAGTCTGTCCTGATCAAGATAGAATAG	CUST_3547_PI437012962	PEXP_015920	KGO47899	Aldehyde dehydrogenase, C-terminal	7.38892	1.45324	4.66e-05	0.000122622	1.75e-05
AAATATCCTACTCGCAACATCAAGACTCCCATTGTCCTCCTATACGGAGACAGTGACAGT	CUST_571_PI437012962	PEXP_061220	KGO45494	Alpha/beta hydrolase fold-1	10.5065	-1.21459	9.47e-06	3.13e-05	4.46e-06
GGCTTTGCGGACTATGTGCGTGATAAGGTTGTTGAAGTTCCTGTGGAGATTCTAGATTGA	CUST_192_PI437012962	PEXP_090360	KGO45006	Protein of unknown function DUF1446	8.54277	0.960512	5.07e-07	2.65e-06	3.77e-07
GAAGTGATCAAAGATCGAGTTGGTACGAGTCTAGGCAAGTGGGGAATATGGAATGAGCAA	CUST_2730_PI437012962	PEXP_050500	KGO42100	hypothetical protein	9.32107	-0.67607	2.61e-06	1.05e-05	1.49e-06
AACCGATGCTCGTCAAGGTCTTACAATTTCTGGATTCTACTACATTTCTCTTCGCCGCGA	CUST_7260_PI437012962	PEXP_057870	KGO47224	Vacuolar import/degradation protein Vid24	11.3908	-0.841564	5.02e-07	2.62e-06	3.73e-07
GTACCTCTATCTCATCTTTTCTGAGCCAGATCATATCAGTCTGGACGACTATGTGCTGAG	CUST_369_PI437012962	PEXP_013230	KGO47674	Glycoside hydrolase, family 47	11.4819	0.923637	0.000139001	0.000318921	4.54e-05
TTCCGCTCCTCCAAAAATGATGGAAAGCCCAAAGTCGAATATTACAGACGACACGAGTGT	CUST_2119_PI437012962	PEXP_039500	KGO48086	hypothetical protein	11.3806	0.689384	0.000429348	0.000873289	0.000124304
TCTTCATAAGATAAATGGACTCACTAATGGGGGGAAACATGCCATCTCGGATGGAGTGAC	CUST_3090_PI437012962	PEXP_040060	KGO48152	Short-chain dehydrogenase/reductase SDR	7.98291	1.89699	1.17e-07	7.86e-07	1.12e-07
CAGATGAGTGGTAACGAGGAGTGGAGTAAGACCACTTTACGATATAACAATGTGGTCTAG	CUST_3747_PI437012962	PEXP_040240	KGO48192	Terpenoid synthase	10.4686	0.458227	3.68e-05	0.000100411	1.43e-05
TTTGCGAGGATCTTCTAACCAATGTCAAGGAACAATACCAGCGTTTCAAGGAGAACCCAC	CUST_1846_PI437012962	PEXP_035080	KGO40124	K Homology domain, type 1	8.93958	-0.36892	0.00357569	0.00586938	0.000835446
AAATTGGAAGATAGAGCAGAGCGATTGGAAGGTGGCGTGAATAGGTTCCTGAAGAAGCTT	CUST_2242_PI437012962	PEXP_106660	KGO41286	hypothetical protein	13.0486	0.416178	0.00231629	0.00396122	0.000563838
ATATCACCCTCAATTATCACGACAATGGACACAACATCTGGGCTGCTACGCTGAAAAACG	CUST_88_PI437012962	PEXP_014710	KGO47584	Cellobiose dehydrogenase, cytochrome	15.8134	-0.728407	0.000759527	0.00145039	0.000206448
TACAAGTTGTGCACGAAGTTTGGAGACAGGGACCAACAACAAATCGGCAAATGCATTCTG	CUST_61_PI437012962	PEXP_014440	KGO47557	Protein of unknown function DUF3468	10.4639	-0.440194	0.000299414	0.000632949	9.01e-05
TTGGTCCCTGATATGACCCACTTCTACAAGCAATACAAGTCTATCAAGCCATATCTCCAG	CUST_6795_PI437012962	PEXP_108080	KGO41802	Fumarate reductase, C-terminal	11.5372	-0.359909	0.000265264	0.000567439	8.08e-05
ATAGTGATGAGGATGCTGTTGCGCTAAGGGAAATCCTAAAGCTACCCAGTGATCAAGAAG	CUST_1938_PI437012962	PEXP_036000	KGO40216	Aldehyde dehydrogenase, C-terminal	10.1795	0.443618	0.00302787	0.00505181	0.000719073
AAACTACCAAGGACTCTTTGGACCAATCTAAAGATTGGGGCTATGATGTACTTTGGTGGG	CUST_10901_PI437012962	PEXP_007390	KGO36939	Regulator of chromosome condensation, RCC1	11.5063	-0.70015	1.14e-06	5.23e-06	7.44e-07
AAGCCCGTTTCGTTCCGAGAGGCTTTGTTGAAATATAAGCATGTATTTTCCAAGGTGCAA	CUST_6717_PI437012962	PEXP_021280	KGO44610	hypothetical protein	9.29824	1.92331	5.39e-07	2.79e-06	3.96e-07
TTCATTGGTGCTGGACTTGTTCAATGGAAGTCCATGAAAAGACGACAGAAATACGACGGC	CUST_7572_PI437012962	PEXP_017260	KGO46084	Major facilitator superfamily domain, general substrate transporter	7.82858	-6.10527	1.82e-16	2.85e-14	4.06e-15
ATACAACCAAACAGGTATGAAGAATGCTTTGAATCGCACGCCGGCCTTCTTTGTCAAAGC	CUST_7857_PI437012962	PEXP_064220	KGO47024	hypothetical protein	7.61649	-1.07722	2.28e-07	1.36e-06	1.94e-07
TTGTTTATTGCCAAATATGGAGTTGGGAGCGAGGACTGGGATGAGGAAGGCACATACAAA	CUST_4637_PI437012962	PEXP_093430	KGO43772	Methyltransferase, domain of unknown function DUF2260	6.88223	3.04559	4.36e-10	7.86e-09	1.12e-09
AATTCCCCATATAACCAAGCCCATTTCCAGAATTCTGACTTTGAACCCATCCATTGGGAA	CUST_1060_PI437012962	PEXP_072360	KGO48506	Ovarian tumor, otubain	11.2359	0.605967	3e-06	1.18e-05	1.68e-06
TTGCTTTCGATATCCAGGTCATTCACGGCTACCGTAAGTTCTGTAACAAGATCTACCAGG	CUST_9670_PI437012962	PEXP_019360	KGO45813	Aminoacyl-tRNA synthetase, class 1a, anticodon-binding	10.3275	-0.504418	3.06e-05	8.57e-05	1.22e-05
CCCAAAGCAATCGAAAATAAAAAGATGGAAAGGATGATCCGGGTCCAAAGGGATCGAGGT	CUST_716_PI437012962	PEXP_095000	KGO43598	hypothetical protein	11.7717	-0.883453	3.24e-08	2.75e-07	3.92e-08
ATCCGTCATGGTTGTTCTCATCCCAAAAGTACCAAATTGTCATCCCGCAAGAGAGACTAA	CUST_2002_PI437012962	PEXP_093140	KGO43872	Heterokaryon incompatibility	9.53784	1.27286	8.8e-08	6.18e-07	8.79e-08
GGCGATAAAATTGCGTATGATGTGTTAGATTCAAAGTCCAATGCGGTGTCGATTTTGATT	CUST_10046_PI437012962	PEXP_025480	KGO42677	Lipoxygenase	8.47111	-3.90949	1.05e-13	6.82e-12	9.71e-13
AACTTTGATCAAGTTAAAGCCCAGCTGGATCTGCTGCGCAACCTGAGCGGCGGGAACCAG	CUST_2368_PI437012962	PEXP_058190	KGO38941	Translation elongation/initiation factor/Ribosomal, beta-barrel	9.40048	-0.48355	0.0039787	0.00645735	0.000919137
AAGAAAGATGGCTGTCGATGTGACAGCAAGGGAACTTACCTTTGTGACCCTTCATCTCTT	CUST_6931_PI437012962	PEXP_049730	KGO38857	hypothetical protein	15.892	2.26192	7.78e-09	8.39e-08	1.19e-08
CTTTGCGTCTACAGATGACCTAACTGGTCCGCACGAAGAATGGTACGAATATAATCTGGA	CUST_10642_PI437012962	PEXP_097760	KGO38828	hypothetical protein	5.34119	-0.312956	0.0103922	0.015525	0.00220983
ATGTGCGACCAGAATGAACTCTCCGACATCGCCAGCCAAGCCAATGCCACTCAAACTTGC	CUST_2906_PI437012962	PEXP_052280	KGO42276	hypothetical protein	12.0204	1.79308	8.1e-06	2.73e-05	3.89e-06
GTCGATGATGCCTTTGTTGCTATAAAGCCGGCAGTTCCAGTGACTGTGACAAGAGTTTAA	CUST_3546_PI437012962	PEXP_015910	KGO47898	Cytochrome P450, E-class, group I	6.60983	-2.68508	4.96e-10	8.67e-09	1.23e-09
TACTCTGGAAGTACCTTCGAATTGGGAGGCGTACTATATACGGCCACCTATGATGATTGA	CUST_2937_PI437012962	PEXP_052590	KGO42307	hypothetical protein	8.32816	1.71033	3.04e-11	8.82e-10	1.26e-10
GTCATCAACGCCAACCAGCGCGCTCAGCTTCGCCTGTTCTACAAGAACAAGAAGTACCTC	CUST_10731_PI437012962	PEXP_005680	KGO36769	Ribosomal protein L29	15.3234	-0.347136	0.00455001	0.00729133	0.00103784
GACGATTCCGACTTGGTTGATGCTATGAATGCGGAAACTTCAGAATTTGACAAAGATTGA	CUST_4151_PI437012962	PEXP_060270	KGO45238	hypothetical protein	13.8379	-5.73516	9.58e-14	6.3e-12	8.96e-13
TTTGGACATACTGCCCGCCCGCCTCGAAAGGGATATCAAGTGCCCAGAGGAAGCGTTTAA	CUST_7105_PI437012962	PEXP_082120	KGO37605	hypothetical protein	9.08779	-4.45091	7.34e-13	3.69e-11	5.25e-12
ATCCATCCAAATACAGTCTCGTTGAGAAGAAGACGCTAGAGATGCTTGGCAAAGACAGAC	CUST_6802_PI437012962	PEXP_108150	KGO41809	hypothetical protein	9.27419	-0.607721	2.89e-05	8.18e-05	1.16e-05
TTACGGTGCGTTTGAAGAGATGAGACGATATTACCCTAGCTGTGGTGTGTACCACCATTA	CUST_4353_PI437012962	PEXP_045890	KGO39115	hypothetical protein	12.676	0.954916	7.48e-06	2.55e-05	3.63e-06
TCGTGGAATGGTGATACCGAGACGGTTGTTTGGAGATTCTATGCTGTTACGGATGGATTT	CUST_6592_PI437012962	PEXP_023050	KGO42776	hypothetical protein	11.5678	0.641344	0.000386769	0.000796349	0.000113352
AAGGCGAAACTTGTCAAGTTTAAGCGACTGAAGATCGTGGATATGCCTATCCTACCATAA	CUST_1567_PI437012962	PEXP_069020	KGO46732	Acyl-CoA-binding protein, ACBP	10.5003	-0.294173	0.00127721	0.00231162	0.000329035
ATGAGCTTGGTGAGGACTCTGATAGGTCAGATCGCGAAGAAGCCTACGAGCAGGGACGTC	CUST_2929_PI437012962	PEXP_052510	KGO42299	WW/Rsp5/WWP	16.0004	0.7488	6.61e-06	2.3e-05	3.28e-06
TTCCAAATGAATCTGGGCAGACACCACTGCAGGTTCTCGATGAGATGACAGCAATAGAAA	CUST_9668_PI437012962	PEXP_019340	KGO45811	hypothetical protein	8.1613	-0.281639	0.00643099	0.00999647	0.00142289
ACAACCGAGAGTAATAAGTCTGCTCCCAACAGCTTCTTGGGCATTTTTATAAACTCCTAA	CUST_4214_PI437012962	PEXP_017810	KGO45901	Centromere protein Scm3, N-terminal	10.6305	0.667048	4.91e-05	0.000128373	1.83e-05
ATTGCGCTGGGCCAAAAACAATGAACTCGATGAGCAAGTCTTATTTCATGGTCGCTGGAA	CUST_8348_PI437012962	PEXP_009700	KGO48921	hypothetical protein	11.2696	-3.09332	1.11e-11	3.74e-10	5.32e-11
CTTACCGCCACCCTCCCAAGTGGTTTCCTCTACCTTGGTCATGGCAAGAAGCAGCACTAG	CUST_7418_PI437012962	PEXP_042790	KGO39438	hypothetical protein	15.0814	0.60631	0.0003676	0.000761404	0.000108378
CTTCATGGGTATTGTGCTTATCTCAGGAGTATGGTACTGGGTCTGGGGGCATAAAAACTA	CUST_6643_PI437012962	PEXP_020540	KGO44536	Amino acid/polyamine transporter I	6.7654	-0.256198	0.0106768	0.0159147	0.00226529
AGGAGTTACAAGCAAACGGAGACTATTTCTTACATTCTCGACGAGTTAAACTCTCGCCCA	CUST_9300_PI437012962	PEXP_032230	KGO39808	hypothetical protein	5.7015	0.637062	0.000530256	0.00105401	0.000150028
TTCTGAATTGGAACAAACGTGGGTGCCTGGCTTATCTATTGACCCTCGAAGGATTTTTGG	CUST_579_PI437012962	PEXP_061300	KGO45502	Ada DNA repair, metal-binding	10.3846	-0.904043	3.62e-07	1.99e-06	2.83e-07
CCGCCGCTGAGTTCTGGGGCTAAGAAGCCCAGTTGGTTCCGCAAATTGACGAACTTGTAA	CUST_78_PI437012962	PEXP_014610	KGO47574	hypothetical protein	12.5819	-0.715542	8.65e-07	4.14e-06	5.89e-07
TAATTGATATTTTGGAATTGGAACTGCAGACCGCGATGAGATTGGTAGGAATCACCGACC	CUST_11001_PI437012962	PEXP_008390	KGO37039	Aldolase-type TIM barrel	8.78871	-1.78684	1.97e-08	1.81e-07	2.58e-08
TTGAAAATAGTAATCCTGGCGAGTTACCAGGACATGGGTTGATGCTGAAGATTCGTGGCA	CUST_3792_PI437012962	PEXP_040690	KGO48237	hypothetical protein	11.1058	-0.22926	0.00711407	0.010965	0.00156076
GCGGCGTTAGCTAAGCGGTTGTGGGATTGGACTGAAGAGGCATTGCAGGCATACCTGTGA	CUST_3749_PI437012962	PEXP_040260	KGO48194	Short-chain dehydrogenase/reductase SDR	12.8479	0.568371	0.000352538	0.00073353	0.00010441
TCAGAATTATTACAACGGGCGCTATGGTCAATGGGATCGATGCCGCTTTGCATTTTGTCA	CUST_6202_PI437012962	PEXP_057280	KGO44235	DJ-1 domain, InhA-type	11.5812	-2.0311	5.17e-07	2.68e-06	3.82e-07
ATATCGATGAGAAGGAGGAGACTAAGGTTGATGCTCTTACTAATGGCGCTAAGCAGTCTG	CUST_9059_PI437012962	PEXP_055460	KGO44091	hypothetical protein	11.5381	-0.452508	0.000372224	0.000769395	0.000109515
TTTGATTGTATTGTCTCTGCTAGCCGTGACATTGACCGTCTTCAACACAACCAAGCACCT	CUST_9720_PI437012962	PEXP_086530	KGO40848	hypothetical protein	9.03574	1.27497	4.76e-07	2.51e-06	3.57e-07
GCGCTGCCCTCAGAGCTCTTCGGCGAGCTTTCATCTAAAGCATCTGAGCCTGAGCTGTAA	CUST_6466_PI437012962	PEXP_062930	KGO45694	hypothetical protein	9.13061	1.25254	1.43e-06	6.29e-06	8.96e-07
GAGCGCCCCAAGTCTTTCAGCACTGAGGCCTACGCCAAGTTGGTTGGTGCTAAGCTTTAA	CUST_7864_PI437012962	PEXP_064290	KGO47031	Citrate synthase-like, core	14.1447	-0.350967	0.00129971	0.00234644	0.000333991
ATCAGTCGGCTTAATAGCCGGAAGGATACAGTTGGAAAAGATAAGGAAGCCGAATTGTGG	CUST_3181_PI437012962	PEXP_055920	KGO38514	Mediator complex, subunit Med11	9.84925	-0.864013	1.58e-06	6.84e-06	9.73e-07
GATGAGGTTCGGGCAAATCTAATTCAGAATGATCTCATTGAGGAGGATGAGGAGGAGGAA	CUST_6398_PI437012962	PEXP_062240	KGO45626	hypothetical protein	8.75961	0.738895	3.62e-05	9.9e-05	1.41e-05
ATATCTTGGAGACTGATTTGATGGACTTGACAGATCGGGAACAGCCGAACTTCCGATACT	CUST_3201_PI437012962	PEXP_056120	KGO38534	Major facilitator superfamily domain, general substrate transporter	9.50776	-0.518509	0.000212958	0.000466467	6.64e-05
ACAAGAAACGAAACCTTGGCAATAACCATGTCACCATCGTGTTCAACCGATCTAACCTGC	CUST_8644_PI437012962	PEXP_012660	KGO49217	Tuberin, N-terminal	9.05811	-0.341737	0.00527898	0.00836088	0.00119008
ATATGCAACGCAAGATTGAGAGTTTTGTTAATATGGCTGCGGAGGTGGGTAGTCGCAATG	CUST_10802_PI437012962	PEXP_006390	KGO36840	Inositol monophosphatase	9.98678	-0.396227	0.000366166	0.000759215	0.000108066
TCAATATCGCTACGCTTGATGCCATTATGACTCACTTCACGCGCCTGATTGATTTGACCT	CUST_8303_PI437012962	PEXP_087100	KGO40927	Fps/Fes/Fer/CIP4 homology	8.79479	0.394142	0.000553667	0.00109557	0.000155942
TCACAAATGCACCATGGATTGTGCCTGGAAGTCGCAAGGAAGACTATATGACTCATGATC	CUST_49_PI437012962	PEXP_014320	KGO47545	Major facilitator superfamily domain, general substrate transporter	10.3961	-0.949082	0.000337858	0.000706256	0.000100528
TGCAACTACGAATCAGTATTTGAATGGGCAGACTGTTGTTGTTGATGGGGGGTACGTTCT	CUST_5768_PI437012962	PEXP_096550	KGO43364	Short-chain dehydrogenase/reductase SDR	12.8356	-6.74821	2.31e-09	3.06e-08	4.36e-09
ACAAACACTGTGGTTTCCCAGATTTTCTGCGATGCAGCTCTATTGTCTGTCAACTTCCAC	CUST_10094_PI437012962	PEXP_087710	KGO41547	Zinc finger, RING/FYVE/PHD-type	11.3866	-0.319928	0.00445502	0.00714937	0.00101764
CAAGGAGACTGTTGATGAGGATAAGGTTGATATCAGAGAAGGAGATGGCACACGTAAGAA	CUST_7278_PI437012962	PEXP_058050	KGO47242	KRR1 interacting protein 1	12.7226	0.209339	0.0216919	0.0306048	0.00435628
TCAATCGCAAAACATAATGCTAACCCCTTTCTTCTCTCCTACAGGCAAGCAACGGAAGAA	CUST_970_PI437012962	PEXP_028100	KGO43092	Ribosomal protein S24e	6.32226	-0.921642	7.53e-06	2.56e-05	3.65e-06
TTGATGGTTTACTTGCTGGTTTATATGCGGTCTGTTATGAAGCCGTTTTGGCGGTCGAAG	CUST_7294_PI437012962	PEXP_099530	KGO46396	CDR ABC transporter	14.0195	1.07477	1.15e-07	7.75e-07	1.1e-07
AACAGACATTATGTAGTCTGGTATGATATCGTCGCAAGGCTTACTGGTCGTAACCTGGAG	CUST_6828_PI437012962	PEXP_108410	KGO41835	hypothetical protein	8.77079	0.668852	5.11e-05	0.000132724	1.89e-05
AAGAACACACTAGACCAATACCACAACCCTGGTCCTGTCAACGCGGCATCTAACTTCTAA	CUST_6140_PI437012962	PEXP_056650	KGO44173	Mid2-like cell wall stress sensor	13.4308	0.723866	6.17e-05	0.000156761	2.23e-05
AACACCAAAATTCCCGGAAACAACATCTATGGTGTGCGGAAGGAGAAGAAGATCGAGTAC	CUST_8613_PI437012962	PEXP_012350	KGO49186	protein of unknown function DUF1777	10.7336	-0.389681	0.000857833	0.00161662	0.000230109
ATTCGATGACTACGTCAGTAAACTGAAGGAGTGGTCCAAGTCCGATAAGTCCATCTGGTA	CUST_5589_PI437012962	PEXP_065800	KGO46890	Uncharacterized protein	11.1013	0.94582	0.000237821	0.000515314	7.33e-05
AGTTATGACTTGGAGGGTAAAGAAATCCTAGGAGCACGCGATGATGATAAACCGGCTTAA	CUST_809_PI437012962	PEXP_095930	KGO43691	Zinc finger, DNL-type	12.7619	0.703563	0.000176201	0.000393847	5.61e-05
GTATCATTCCAGCAGGTCCTCCAGGGATATAAGACATTGATCCCTGAGTTTAGCAACTTC	CUST_6336_PI437012962	PEXP_110260	KGO38748	Armadillo-like helical	9.05036	-0.289217	0.00404069	0.00655033	0.000932371
ACAACCTGGTCAAGATCTGGGAATATAACGCGGAGTCCAAATCGTACAACCTCACTCAAA	CUST_1672_PI437012962	PEXP_033330	KGO39950	hypothetical protein	12.6844	0.242819	0.00440961	0.00708327	0.00100823
AGTGATTTTGTCGCTTCCCTTCTTGAGAGGATCGAGAAACGATTGCTGGCAGTTATCTAA	CUST_2_PI437012962	PEXP_013850	KGO47498	Alcohol acetyltransferase	10.7065	1.30546	1.11e-06	5.1e-06	7.26e-07
GAAAATTTCTGTGACGCTATTCACCGCACAATCAAGGACGATTTCAAGCACGCCATTGTG	CUST_6257_PI437012962	PEXP_057830	KGO44290	Uncharacterized protein	12.0938	-1.07907	2.89e-07	1.66e-06	2.37e-07
TAAAGGAAATTAACCAGCTGCCAGATGAAGAGGACGGTGAACCCGTTTGGAAAGGTCTTA	CUST_1611_PI437012962	PEXP_032720	KGO39889	Protein of unknown function DUF3632	6.29508	0.318995	0.00335106	0.00553318	0.000787591
CATTGCCCTAATGCGAAGGAATGCTACTGCAAAGTATTTGGACTATGTGATCTGACCTGC	CUST_887_PI437012962	PEXP_101790	KGO38237	Lipase, class 3	11.6038	-0.434449	0.000367318	0.000760977	0.000108317
TATCAGACGAAAATGAGCATCGGGTTGATGCTCTCAGAGGAGATGAAACAGTCTATGAAG	CUST_4049_PI437012962	PEXP_041720	KGO48371	hypothetical protein	9.32587	-4.5981	4.9e-12	1.87e-10	2.66e-11
ATATACTGGTCCATACGAGCAACGTCACACACCCGACATCGGTCGTCGCAACGGCATGTC	CUST_10073_PI437012962	PEXP_027800	KGO43162	Zinc finger, PHD-type	7.96094	-0.440612	9.24e-05	0.000222666	3.17e-05
AGGATCGTGTCTTTGGTGAAGATATCGAACTTGATCCTCGTAAGAACATCAAGACTCCCC	CUST_8092_PI437012962	PEXP_004920	KGO36657	Glutamate synthase, central-N	12.2734	-1.05634	2.54e-06	1.02e-05	1.45e-06
TATCTTTTGGTACTTTATCTATGCGCGTAAGCACTTTACCGGACCTCCTGTCAGTGGTGA	CUST_1566_PI437012962	PEXP_069010	KGO46731	Amino acid/polyamine transporter I	10.34	-0.744683	1.17e-05	3.74e-05	5.33e-06
AACGGCCCTCGAGTATGGGCTATGTACCTCAACATCGCGCACACGATCACATTCACGAGG	CUST_9530_PI437012962	PEXP_040950	KGO48275	TRP-like family	11.1859	1.09016	4.56e-06	1.68e-05	2.4e-06
AAGAACCTTATGATGTCATGGTACTATGCAGGCTACTACACGGGACTTCATGAAGGCCAA	CUST_1717_PI437012962	PEXP_033780	KGO39995	Survival motor neuron	12.1191	0.529481	1.17e-05	3.75e-05	5.34e-06
CCTCTTTGACGGCGAGCATGACAAATCTAAAAATGAGAAGAAAGAGCCTACAAAGAAGGA	CUST_6519_PI437012962	PEXP_022320	KGO42703	Major facilitator superfamily domain, general substrate transporter	6.31686	0.524845	0.0003193	0.000670896	9.55e-05
AATGATTCCAGATTTTCCAATACATCTACCAGAGCGGCTAGCTTATCCCGAGATGCTGAC	CUST_2882_PI437012962	PEXP_052040	KGO42252	hypothetical protein	6.81979	-0.629543	1.03e-05	3.37e-05	4.79e-06
TTTGAACCCTATCGTCTTCGTTATCTGCAACGACGGTTACACTATCGAGCGATACATCCA	CUST_10897_PI437012962	PEXP_007350	KGO36935	Thiamine pyrophosphate enzyme, C-terminal TPP-binding	16.0746	1.01266	5.66e-06	2.03e-05	2.89e-06
GCAATTGATGAGCAATGGGAAAGCCATATCGGCGCTCCGCCAAAAAGGTCTAAATTTTGA	CUST_8832_PI437012962	PEXP_048840	KGO39707	hypothetical protein	6.3131	1.11026	0.0200771	0.0285308	0.00406106
AATTGAATATGAAGACGGCAAACCGAATGCAATGAAGCGCGGCGTGCGAAACAACATGTT	CUST_10177_PI437012962	PEXP_088540	KGO41630	hypothetical protein	12.0935	-1.14513	1.21e-07	8.06e-07	1.15e-07
TTGATGAGATCTTACATGATGCGAACTCGGAAACTAGAGCTAGGGTTCAATCACGGAGCA	CUST_9072_PI437012962	PEXP_098100	KGO46198	Amidase	5.36877	-0.277985	0.00914148	0.0137897	0.00196282
TTGTCATATAAGCATCAGCAGTGGATCGACATTTGGCAACAGATCTTTGCTCAGGCTGGT	CUST_8687_PI437012962	PEXP_047380	KGO39562	Helicase, C-terminal	10.4352	-0.830543	2.23e-07	1.34e-06	1.9e-07
TTCTTTCTTGACTCAGGTTTACGACATGCTCGATGACAACGGTACCTTCTTCCTGCAGAT	CUST_8296_PI437012962	PEXP_087030	KGO40920	Mycolic acid cyclopropane synthase	11.3695	0.636192	0.000157623	0.000356682	5.08e-05
TGTGGTTCTTTACAATGTCGACTATCAAAACTGTCGACGATCACTGTGGCTATGCCTTCC	CUST_3483_PI437012962	PEXP_071440	KGO40640	Fatty acid hydroxylase	11.9556	-0.80953	6.42e-05	0.000162301	2.31e-05
TATACGATTCTACGAGGAAAAGTTATGTGGGCCAATGGTAAGATCCTTGGTAAGGTCCGG	CUST_1217_PI437012962	PEXP_073930	KGO48663	hypothetical protein	7.64298	1.47296	1.34e-10	3.03e-09	4.31e-10
TTCTCCAAGCCTCTGGGTACATCCTTTGTTCAGTACGAGAAACGTGGAGTCAAAGCATAA	CUST_9705_PI437012962	PEXP_019720	KGO45848	Cytochrome P450	13.3188	0.329858	0.00856712	0.0130033	0.00185088
TACAACTAAGAGTTCCATGAGCCCAGCAAGTCCAAATGAGGAGTTACAGGACATGTTGAC	CUST_9653_PI437012962	PEXP_019190	KGO45796	hypothetical protein	10.2168	1.16547	1.26e-05	3.99e-05	5.68e-06
TTTTACGGGTCTATCTGGACTGCTTCCGAACAATATTCTATACAATGACCGGCCTCAGTG	CUST_10056_PI437012962	PEXP_102370	KGO36217	Major facilitator superfamily domain, general substrate transporter	8.80893	0.507805	7.36e-05	0.000183253	2.61e-05
AACGACAAAGTTCGAATGGCACTGGGGGACATCAGGGATGTCAGAATATACAGCAACTAT	CUST_8389_PI437012962	PEXP_010110	KGO48962	hypothetical protein	10.4105	-2.89256	6.36e-12	2.37e-10	3.37e-11
CCAGATAATGACGATCATTTGTTGTGGTCGTTGGAGGAGATTGGGTATGAGAGTGACTAG	CUST_8504_PI437012962	PEXP_011260	KGO49077	hypothetical protein	11.0898	1.05988	1.18e-05	3.77e-05	5.37e-06
TCAAAAGCAATCTGTTTAGACTCGGCCAACGCAATTGTGTCTATGGTCAAGCAACACAAG	CUST_5993_PI437012962	PEXP_037580	KGO36107	Transcription factor, fungi	7.68584	0.376256	0.000185764	0.000412763	5.88e-05
ATGTTGATGGGCTCAAGGCCAAGGCCAAGGAGATTGAAGAGAGTAATCTGCTTAGTATTG	CUST_1039_PI437012962	PEXP_072140	KGO48485	Glucose/ribitol dehydrogenase	11.4044	1.47154	9.81e-05	0.000234492	3.34e-05
AATATGATATTAAGAACACACTTCCGGATACCGTTCTCGAGAATGTCACCGTGGCTGCCA	CUST_2757_PI437012962	PEXP_050770	KGO42127	Coatomer, gamma subunit, appendage, Ig-like subdomain	9.94264	0.311798	0.000343856	0.000716799	0.000102029
ATTATGAAAGTCCTCACTAGCTGGGTTCCCATCAAAGACACCGAAATGTTCATGCGTGTC	CUST_10977_PI437012962	PEXP_008150	KGO37015	hypothetical protein	10.2837	-0.603381	2.63e-05	7.51e-05	1.07e-05
GTCGATATGGAGAAGGCCGAATCATTATTTTACTCCTTATTCGAGAAGGCTATGGAAAAG	CUST_9963_PI437012962	PEXP_024650	KGO42594	Amidohydrolase 1	9.36018	-8.78794	1.29e-16	2.26e-14	3.22e-15
AATTCTTGGATCCAAATTAACTGCAAGAGCTCTGAAGAGCGGAACATAAGCGTTGCGTGA	CUST_3760_PI437012962	PEXP_040370	KGO48205	Major facilitator superfamily domain, general substrate transporter	6.96256	-1.12768	5.69e-06	2.03e-05	2.9e-06
TAAAGATGTTCGACCCGAGGCCGATAGTACTCATTATGAATTTGATGCCGACAACGGATC	CUST_5464_PI437012962	PEXP_086430	KGO40831	Protein of unknown function DUF3405	12.9074	1.37139	4.96e-08	3.86e-07	5.5e-08
TCATGAACTCCAACGACCAGTACAACGCCAATGTCGGCCTGAAAATCAACCTCAAATTAG	CUST_4189_PI437012962	PEXP_017560	KGO45876	protein of unknown function DUF1785	8.28314	-1.2144	4.71e-07	2.49e-06	3.54e-07
TCGCTGAAGCTAAGCAGGACGAAATCAATAAACCCCCAAATACCGAACAACAGAAAGACC	CUST_8623_PI437012962	PEXP_012450	KGO49196	hypothetical protein	9.56158	-0.241602	0.0261673	0.0362628	0.00516163
GCAAACAACAAGAGCAACTCATATTTTGTGGTTCACGGATTTGTGGTGGTTCTTCTCTAG	CUST_3900_PI437012962	PEXP_026420	KGO42893	hypothetical protein	7.90284	0.872546	1.26e-06	5.7e-06	8.12e-07
TTTAGTGGAACTACGGGAATCAAGCCAAGCGAGAATAGGGATTCGTCTACATGAGCAGTT	CUST_10957_PI437012962	PEXP_007950	KGO36995	hypothetical protein	9.13171	-0.468584	0.000605149	0.00118456	0.000168609
TACTGTTCCTCGAGAGAAACTCCGTGTCGTCAATGCTACCGCTGGTGATATTGATAGTTT	CUST_9770_PI437012962	PEXP_089650	KGO44896	Galactose oxidase/kelch, beta-propeller	8.7806	0.711001	2.99e-06	1.18e-05	1.67e-06
ATTCTGGTCTGGAAGAACTACGACGTTAACCTGAAGCAGAACAAGGGTAAAATGATCTTC	CUST_6860_PI437012962	PEXP_108730	KGO41867	Major facilitator superfamily domain, general substrate transporter	10.23	-0.589964	0.0123987	0.0182433	0.00259674
CATGATGGCAGTGCATTCAAAAGCTGCAGTCATTGTTATGGCAGTGCTATCTGGCTTCAT	CUST_177_PI437012962	PEXP_090210	KGO44991	Major facilitator superfamily domain, general substrate transporter	5.71778	-0.575315	4.64e-05	0.000122327	1.74e-05
ATGATACGCAAAAAGAAGGAGACAGATCCTTTCATCCGACCTAAGCCAAAGCGCAAGTAA	CUST_472_PI437012962	PEXP_070240	KGO47806	Helicase Sen1, N-terminal	11.1204	-0.612743	7.5e-07	3.69e-06	5.25e-07
AACTTTCCGAGTTCGATGTGAGAGAAGACTTGCGCAGCTGGGAGATTGTACCAAAAGAAT	CUST_6246_PI437012962	PEXP_057720	KGO44279	hypothetical protein	13.4942	-0.722542	8.67e-08	6.09e-07	8.68e-08
GGGGGGTTTGTGTTTGATTACGGCGAAGAATTGTCGAGTGTGATGAAAGACTTCTTCTGA	CUST_923_PI437012962	PEXP_102160	KGO38273	Casein kinase II, regulatory subunit	11.3181	-0.701562	3.71e-05	0.000100944	1.44e-05
ATTCACGAAGAAGAAAAGAGCCGATTGTCATCTCTCCACAAAGATGATGCCGCGACAACA	CUST_6702_PI437012962	PEXP_021130	KGO44595	hypothetical protein	10.0008	0.278299	0.00129299	0.00233682	0.000332623
AGCTAGACAAGTCATTGGAGAAATTGATGAAGAGGAAGAGATGGCAACGGTGCACTAAAT	CUST_3944_PI437012962	PEXP_026860	KGO42937	Zinc finger, RING/FYVE/PHD-type	5.36913	-0.277535	0.0021653	0.00371945	0.000529426
GCTTGCATGTATCGTGATAGTGGCAAGCTGGGTAACCCGCCGAGGGTTTTTGAGCTGTGA	CUST_2942_PI437012962	PEXP_052640	KGO42312	hypothetical protein	11.0952	0.216996	0.00714431	0.0110066	0.00156667
AAGGCTTTAAAATTGGAAACTGTTGGAACCGCTAGACAGTTGGAGGATGTTACTGTGTAG	CUST_8553_PI437012962	PEXP_011750	KGO49126	Major facilitator superfamily domain, general substrate transporter	5.09298	-0.490188	0.00094417	0.00175888	0.000250359
ATTTTTCGACTGAGGTCACTCAGGAAGGTGACAATGCCACTTGTCTTGTTGTTCGTCTTG	CUST_6346_PI437012962	PEXP_110360	KGO38758	Protein phosphatase 2C	10.7508	-0.413595	2.98e-05	8.39e-05	1.19e-05
TCTATCCTTATTCATGACCAGGATGATGGTTATGAGGTCTTCATTGACTGGAAGCACGCC	CUST_7373_PI437012962	PEXP_081060	KGO37641	Concanavalin A-like lectin/glucanases superfamily	11.3399	2.93766	1.52e-11	4.95e-10	7.05e-11
TTTGTGTTGATACCCAGTCGAAGAATGCATTCCCTTCTTCTTGCTGTGCCCCGAGTAAAT	CUST_1740_PI437012962	PEXP_034010	KGO40018	Copper amine oxidase, N2-terminal	6.85568	-1.63109	1.68e-10	3.61e-09	5.14e-10
TACATCTTCACTTGGTATGGCCTGTCTTTGGCCACGACCATCATGATGTGGATGGTTATT	CUST_8936_PI437012962	PEXP_002920	KGO37284	Surfeit locus 1	9.70082	0.317351	0.000709512	0.00136525	0.000194329
TAACAGTAACCTCTGCCTATGGTAGCACGGTACCTACTACCGCTATCTACAATGGACAAA	CUST_9467_PI437012962	PEXP_029870	KGO40517	hypothetical protein	5.67834	0.32741	0.023444	0.0328281	0.00467274
CGGTGCTTGGGCCAGAAGAAATTCTTTGCAGGCCAGGAAAATGCTTCTATGGTGATATAA	CUST_4579_PI437012962	PEXP_075910	KGO36072	Ferrochelatase	12.1208	-0.544973	4.82e-05	0.000126523	1.8e-05
CATCTGGATCTGAAGTATACTTATGATACTCAGAAGGCGGTGTTTGGACCTAAGGAGTAA	CUST_1468_PI437012962	PEXP_068030	KGO46633	Aldo/keto reductase	17.6814	-0.507668	6.1e-05	0.000155138	2.21e-05
ATCTAGCCATGAGCGAAGAGAGAAGAGGGAGGCTTTTAAGCCGACATGTCATATCTTCTA	CUST_872_PI437012962	PEXP_101640	KGO38222	Glutathione-dependent formaldehyde-activating enzyme/centromere protein V	10.0183	-2.49899	9.31e-07	4.41e-06	6.28e-07
AAAGAAGATGAAGATTGCTCTGTCTCGTCATGAATTGTCTCTCGAGATCTACACCGTGCG	CUST_3014_PI437012962	PEXP_053360	KGO42384	Mediator complex, subunit Med17	10.8024	-1.67274	6.7e-08	4.95e-07	7.04e-08
AGATGAGAGTTTGAAGGGATCTAAAGCAGTAATTGCGGAATATGGAAGGCCTTGGTGGAT	CUST_7117_PI437012962	PEXP_082240	KGO37617	tRNA-dihydrouridine synthase	9.86982	-0.233127	0.00707636	0.0109136	0.00155344
AAGTCTGAGATTTTGACCAATGCTCTTACCTACATCGATGGTATCCAGCAGGAGAACCAG	CUST_2916_PI437012962	PEXP_052380	KGO42286	hypothetical protein	13.9278	1.32733	6.94e-06	2.4e-05	3.42e-06
AATTCAGAGGATGCCCTGACCAAAACCGTCCGTTTAACACAGAATACCCAAAATTTCTCC	CUST_8402_PI437012962	PEXP_010240	KGO48975	hypothetical protein	7.88933	0.808438	7.15e-07	3.53e-06	5.03e-07
GATATTGCTGGTGATGGTGAACACCGGACTGTTATCATCGATGATAATTGCTCGGTGATG	CUST_3170_PI437012962	PEXP_055810	KGO38503	hypothetical protein	12.3132	-0.829732	3.29e-06	1.27e-05	1.81e-06
ACCTCTGATGATTCTATAAATCCTGCATTATCAGGTATTCACTGGCATCAGGGCTTGTAG	CUST_6857_PI437012962	PEXP_108700	KGO41864	Peptidase S10, serine carboxypeptidase	8.78095	-7.18081	9.89e-17	1.84e-14	2.62e-15
ATCACTATCATCGTCATCTCTCTCAGGGTCTTCCACTTCTGGAATCTCCAAGAAGAAAGC	CUST_10842_PI437012962	PEXP_006790	KGO36880	Ubiquitin-conjugating enzyme, E2	8.85009	-0.278407	0.00495688	0.00788677	0.0011226
TCTTCAGTTACACGCCGGTCGGAGCTACCAATGTAGGCTCCATTAAAATCAACTTTGACT	CUST_6323_PI437012962	PEXP_110130	KGO38735	Phosphatidylserine decarboxylase-like protein	11.2438	0.264081	0.00235182	0.00401515	0.000571515
TATCTGATTACAGGAGCCTTTGATGGTGCTAGTCTGACGGTTCTCTTCGTCCTCTCATTT	CUST_3116_PI437012962	PEXP_063230	KGO47169	Oligopeptide transporter OPT superfamily	11.6893	-1.20601	0.000401514	0.000822162	0.000117026
ATCACTTCTAGCATCAAGGAGAAGGAGGTTCTGCTGAAATATTTCAAGTCGGCTACTCCT	CUST_994_PI437012962	PEXP_028340	KGO43116	Carboxylesterase, type B	5.16346	-0.745082	4.53e-06	1.67e-05	2.38e-06
CAGGACACGGCTTATATGAAGGACAGTTATTCGATGAGACCCGATGGTACTGATGTTTTG	CUST_7625_PI437012962	PEXP_100630	KGO38325	hypothetical protein	9.75187	-1.13355	9.52e-08	6.57e-07	9.35e-08
TTCACAGTTGACCTGGCTTTGTGGGTCTGTTTTGGGGTTGGAATGGCAATTGTTGAATGA	CUST_2722_PI437012962	PEXP_050420	KGO42092	hypothetical protein	12.7921	0.355452	0.031236	0.0426636	0.00607272
AGAATCCGAGTGTTAAACTTGTCGATTTTTGGAGGTCCAAGTACGCAGGTTATAGCCAGC	CUST_1111_PI437012962	PEXP_072870	KGO48557	Male sterility, NAD-binding	9.91353	-2.05367	6.25e-08	4.67e-07	6.65e-08
AGAAGAGCGTCGCATCGAGAAGGAATTCGAAGAAGAGATCATCAAGTCTCCCAGAATGAT	CUST_9499_PI437012962	PEXP_016180	KGO46157	hypothetical protein	11.0533	1.15606	1.19e-06	5.41e-06	7.7e-07
ATTTCAGACGATGAACTCACTGAAGATGATGCCCAGGAGAAGATTGCTGTTTTGGTTGGG	CUST_5644_PI437012962	PEXP_066360	KGO46945	Conserved hypothetical protein CHP02453	10.7057	0.326059	0.00371053	0.00606893	0.000863849
ATTCCTTATGGGAATGTCAAAATCATCGTGCGTGCGTATCACATCTTCAAACGGGTGTAT	CUST_10486_PI437012962	PEXP_054290	KGO42021	Peptidase S8/S53, subtilisin/kexin/sedolisin	5.07813	-0.990428	1.84e-05	5.54e-05	7.88e-06
AGAGCTTATGAACAGTGCTTCCTTTGTGGACTTGTCCGATACCATCACTCAACGGTATCA	CUST_7936_PI437012962	PEXP_028920	KGO43262	Acyl transferase/acyl hydrolase/lysophospholipase	8.21912	4.51146	0.000176711	0.0003949	5.62e-05
ACCTAAGATCTCCCAAAAGGAGCGAAAGAAGCTCCAGCAACAACAGATACAAGATCAGCT	CUST_3996_PI437012962	PEXP_027380	KGO42989	Uncharacterized protein	6.28641	-1.05078	1.49e-07	9.57e-07	1.36e-07
CAGACCGAGGCCGATACAGCAGATGAAAAGCAGGAAGACGATCAAAATGGAAAGACATGA	CUST_9872_PI437012962	PEXP_023740	KGO42503	Mediator complex, subunit Med31	9.32568	-0.313796	0.00162441	0.00286624	0.00040798
GTGGTTGATTGTTCTTGCTATGGCTATTTTGTTATTCTTTGCGTTTCCTTTGCTTGAGTA	CUST_7154_PI437012962	PEXP_082850	KGO38592	hypothetical protein	9.22867	0.947781	3.78e-06	1.44e-05	2.04e-06
ACGATATTCTTGCACTTATTGGTGCCAGAGTCGACAAAGAATTGCAGTCACTCATCGCCA	CUST_6380_PI437012962	PEXP_062060	KGO45608	hypothetical protein	8.30522	0.415256	0.0262992	0.0364269	0.00518499
AACAAGTATTTGTATGCTGAGGAGGGTGGTGAGGGTGTCGATGCCTACGTTATTGATACT	CUST_536_PI437012962	PEXP_060870	KGO45459	Peptidase S8/S53, subtilisin/kexin/sedolisin	12.9287	0.249375	0.00392601	0.00638438	0.00090875
CAGAAGGGCGGCGGTGGTGATCGTGGGTTGTTGAAGGAAGGCCAGCATCGATCTTTATAG	CUST_8983_PI437012962	PEXP_003390	KGO37331	RNA polymerase II-associated protein 1, N-terminal	13.9794	-0.228079	0.0282151	0.0388755	0.00553353
GAGTAACGCACCACGCAGTAATGTACACACAGGTATCTGTGTATTACTAGAGTCGCTTCA	CUST_458_PI437012962	PEXP_070100	KGO47792	hypothetical protein	6.4934	0.42973	0.000789834	0.00150198	0.000213792
AGTTTGATGGCGATTGGAAAAGGGTTGGATTATCAAGTCGAGCATCGCACGGTCAAATAC	CUST_940_PI437012962	PEXP_085510	KGO40725	Branched-chain amino acid aminotransferase II	13.7515	0.790273	0.00596866	0.009337	0.00132902
GATTAAGAATATCAACGGAATCGACACCTACATCGCCTACCCTAAGGATAACAAGACCCC	CUST_2059_PI437012962	PEXP_038900	KGO48026	Dienelactone hydrolase	14.0888	0.462512	0.00117138	0.00213662	0.000304125
ACAGTTGGGTCGCCCTTGGATACCGATGACACAACTGGATATGGAGATAGATGGAAATAA	CUST_3277_PI437012962	PEXP_036400	KGO35852	Transcription factor, fungi	12.098	-1.08963	9.44e-09	9.91e-08	1.41e-08
TTATCCCGAGAAGGAAGTGCAACTTGACTCTATTGGATATGGATTAACCACTGCCGCATT	CUST_8809_PI437012962	PEXP_048600	KGO39684	Aminoglycoside phosphotransferase	7.61388	0.80115	5.75e-07	2.94e-06	4.18e-07
CGAGTGAAGATCGTCGCCCTATTCACCAGCCTCGGTAATAGAAATCAATCACATTCTTAG	CUST_3999_PI437012962	PEXP_027410	KGO42992	hypothetical protein	5.48962	-0.368101	0.000119167	0.000278371	3.96e-05
TATCTCATTGTTGCAAATGGAACGCTGTGCTATAGCTATTGAAGGTTCGAGCACTCGATC	CUST_3430_PI437012962	PEXP_070910	KGO40587	hypothetical protein	7.80176	1.28689	3.79e-08	3.09e-07	4.4e-08
TGATGGTGGACGCGGCATGAGGATGGGAAATGATAACAAGCGTCCTCGTCGAGGAGCATG	CUST_6631_PI437012962	PEXP_020420	KGO44524	Semialdehyde dehydrogenase, NAD-binding	12.0364	-0.318253	0.000362682	0.000752768	0.000107149
ATGAAACCTATCAATTTTGCTCGTTTGAACGTTCTATTGAGCGGTCTCTGCGATCTGTCT	CUST_10379_PI437012962	PEXP_000290	KGO44338	CheY-like superfamily	8.9894	-0.640698	9.19e-05	0.000221631	3.15e-05
AACATCCTCTACATGGGCTCTGCCGATGCTATTGAGATGACGGACATGGAATTTAAATAA	CUST_10142_PI437012962	PEXP_088190	KGO41595	Small nuclear ribonucleoprotein SmF	12.4611	-0.292638	0.000191513	0.000423832	6.03e-05
TCATCTGTCTTCTTCATGGAGGGGAAATCCCCAAAGAATAACACTAATGCCTCTGCTTAA	CUST_401_PI437012962	PEXP_013550	KGO47706	Polyketide synthase, enoylreductase	6.68662	1.75456	1.99e-06	8.29e-06	1.18e-06
AGTCAAGGGCATCAATACGGGTGAGAAAGCCGCCCACAAGATTAAGGATGCCGTTGGCGC	CUST_10968_PI437012962	PEXP_008060	KGO37006	hypothetical protein	13.8757	-4.35418	6.81e-06	2.36e-05	3.37e-06
CCTGATTTGTTCCAATGTTACGCAGATGTCTACGGTGAAGAAGTTATCTTTAACTACTGA	CUST_2950_PI437012962	PEXP_052720	KGO42320	Protein of unknown function DUF3431	11.5071	0.455861	0.00311604	0.00518514	0.000738052
TTTCTGCCGTCTTTCTAGTTCACAGGGAACAAATGGTCTCCAGTCGGACAAATCGAAATG	CUST_7288_PI437012962	PEXP_099470	KGO46390	Tetratricopeptide-like helical	14.1777	0.682161	3.89e-06	1.47e-05	2.09e-06
TACTTGCGTGAAAACCCCGTATTGACAAACAAGAGACTTGACTTCCGGTTTGCTCGTTAG	CUST_10674_PI437012962	PEXP_005110	KGO36712	Major facilitator superfamily domain, general substrate transporter	5.12173	0.369045	0.00298485	0.00498582	0.00070968
GGATGAGCGCTTTATTCTGCTTGGCTTGGCTTTTGCTTCTATTGCTTTGCAGCTACTACA	CUST_869_PI437012962	PEXP_101610	KGO38219	hypothetical protein	7.05701	-1.18935	1.45e-06	6.36e-06	9.06e-07
ACATCAAATCATCGCCTGCGTTGGAGGACAAGGAGGAAAACTTCGACCAAGAGAAAAAAG	CUST_4011_PI437012962	PEXP_027530	KGO43004	hypothetical protein	5.68842	-0.389131	0.000333007	0.000697511	9.93e-05
ATATCCTGAATCAGTATGACATACTCCTACCTAATTCGGATTCCCTGCCCTTGACTGGCT	CUST_4811_PI437012962	PEXP_031790	KGO40364	Cytochrome P450, E-class, group I	10.2092	-0.714982	3.74e-05	0.000101787	1.45e-05
GAGGAAGGAGTTAGTGTTGCGACTGTTCGACAAGGTCAAAGGCTTCAAAAGGACATATAG	CUST_1749_PI437012962	PEXP_034100	KGO40027	Uncharacterized protein	10.1177	0.337531	0.000927975	0.0017316	0.000246475
TTGGTGGCAGAGTCAATCCAGATCTCAATGTTGTCCCGATACCGGAAGATGTCGAATTAT	CUST_4880_PI437012962	PEXP_013720	KGO47469	hypothetical protein	11.5239	0.393792	3.75e-05	0.000101951	1.45e-05
TGTTGAGATCGAGAACAACGACAGCATCCGCCGCCCCTACATCAAGCAGCTCCTCCAGAA	CUST_7910_PI437012962	PEXP_028660	KGO43236	Ribosomal protein L18a/LX	15.9186	-0.383843	0.00310535	0.00516908	0.000735764
ATTTGATTGCCTTGGTGTTCAGACTGGCTTGGATGATGTTCGAGGTATTTTGGCTGAGTG	CUST_7203_PI437012962	PEXP_083340	KGO38641	hypothetical protein	8.07658	-0.62066	0.00336957	0.00556193	0.000791683
AGTATTATGGTCAGCTTATGCAAAGGGCTGGAAATGAGGTCACAATGAAGAGATACCCCG	CUST_3592_PI437012962	PEXP_083860	KGO41023	Alpha/beta hydrolase fold-3	6.81664	0.472613	0.00931443	0.0140149	0.00199487
ATACTGGCAAATGGCCACCTTGCAGGAACTAAGTGGGAAGACTAAGTATGTGATGAATCC	CUST_4623_PI437012962	PEXP_093290	KGO43758	ABC transporter, integral membrane type 1	8.95563	-1.5992	1.81e-08	1.69e-07	2.4e-08
TTTATGAATATACCCCAGGAGCAGAGTCCTTGGATGGAGGTGCCTTTACATACTCTGATC	CUST_7551_PI437012962	PEXP_017050	KGO46063	Bifunctional 6-phosphofructo-2-kinase/fructose-2, 6-bisphosphate 2-phosphatase	11.7089	-0.992528	3.53e-08	2.92e-07	4.16e-08
TTTGTGGCGACGACATTGATGTCTATAATGGCAAGGATGTTATGTGGGCTTTCTCGACTC	CUST_4945_PI437012962	PEXP_077520	KGO37736	Carboxylyase-like protein	7.7235	2.36464	0.00117724	0.00214654	0.000305538
TATCGTCAACACGAGGAAGTACATTGTGGAAAATCGCGACGATCCTGAAGGCATCTATGA	CUST_2701_PI437012962	PEXP_050210	KGO42071	Transketolase, C-terminal/Pyruvate-ferredoxin oxidoreductase, domain II	11.9871	-2.52315	9.97e-07	4.68e-06	6.67e-07
GAGATGCTACGTCGTCGGACAAAGAAGTTCCCGAAAGCGTCATCGAAAAAGAGTCAATAA	CUST_10560_PI437012962	PEXP_081580	KGO47359	Fatty acid desaturase, type 1	10.866	0.868733	1.97e-05	5.87e-05	8.36e-06
ATTCCTTTACTGGCTGGTTGGTCAGTACAGCACCGATATTTCTTCTTTGTCCTACCACTG	CUST_8915_PI437012962	PEXP_002710	KGO37263	Major facilitator superfamily domain, general substrate transporter	8.72653	-0.448984	0.0133502	0.0195518	0.002783
AAATTTCTTCGCCCTTTGTCGGATTTGATCTCCTGGAATCATTTACCGAAAGCAGCCCCA	CUST_838_PI437012962	PEXP_096220	KGO43720	hypothetical protein	10.8307	-0.283685	0.00364562	0.00597053	0.000849843
GCCAACTCTAAGCTTGTCTTTGAGGTCGAGCTCCTCAAAGTCGGCACCAAGAGCGTTTAA	CUST_5907_PI437012962	PEXP_104300	KGO36569	Peptidyl-prolyl cis-trans isomerase, FKBP-type	15.7818	-0.506546	2.98e-05	8.37e-05	1.19e-05
AACAGATGGAACAGGTATTTTCGAGGGTCTTGCTTGGCTCTCAAACAATGTCAAGACCCA	CUST_2735_PI437012962	PEXP_050550	KGO42105	Small GTPase superfamily, ARF/SAR type	13.1805	0.439253	5.55e-05	0.000142936	2.03e-05
GCATTCAAGTTTCTGGAAAGCGGCAGCCACTTTGGCAAGGTAGTTATCAAGGTTCAATAA	CUST_10233_PI437012962	PEXP_101040	KGO38146	Polyketide synthase, enoylreductase	12.678	-1.55616	5.12e-09	5.98e-08	8.52e-09
ATGATCGTCGGTGACATAGATCTCATGATGCCTTCGTTCTACATGTTCAAAATGATACCC	CUST_5476_PI437012962	PEXP_064670	KGO46777	hypothetical protein	8.47025	1.03332	0.000125858	0.000291764	4.15e-05
TTTATTGAAGTCAAGGCTGGCAAGGGCATTAAGACCTTGATTGCCGGTATTGATGTGTAA	CUST_8169_PI437012962	PEXP_054170	KGO41995	Polyketide synthase, enoylreductase	13.9969	-0.579452	6.59e-05	0.000166113	2.36e-05
GTGCGAGACATTACCATTTATCTTATTGGCTTTGCTACTTTGCCATAAAGTATATCACTT	CUST_2118_PI437012962	PEXP_039490	KGO48085	hypothetical protein	6.44341	0.934895	0.000624773	0.00121687	0.000173209
GAGTTAGCATACAAGCGTGCCAATGGCAAAATGGTCATGAAAGTTCCTCCGTCGAGTTAA	CUST_7660_PI437012962	PEXP_092360	KGO43906	Velvet factor	12.5048	0.889332	2.64e-06	1.05e-05	1.5e-06
ATGGCGAATGTTAATGGTACTCCTAATAACCCTGCTATGATGGCTGCCCTCCAGAATCAA	CUST_1908_PI437012962	PEXP_035700	KGO40186	Uncharacterized protein	9.50995	-0.462805	0.000706577	0.00136064	0.000193674
GGATTGCCTATTTGTGGTGTATGTGGAAACTATATACTCAATGTCGCCAGATCAGTCGGC	CUST_1166_PI437012962	PEXP_073420	KGO48612	Glycosyl transferase, ALG6/ALG8	10.6832	0.277267	0.0128439	0.018868	0.00268567
CTCCTACTCAATTATCGTCTCATGTTATGACCGTCTTTTACGGCATGGCACAGAAGGTCT	CUST_4250_PI437012962	PEXP_018170	KGO45937	Glucose-methanol-choline oxidoreductase	5.25418	-0.407948	0.0178218	0.0255133	0.00363156
AGGATAATTTCTCCGGGATCGATACTTACATCAAACGCCATGGTCTTCAAGATGCCAGTC	CUST_9757_PI437012962	PEXP_089520	KGO44883	protein of unknown function DUF1747	10.5391	-1.00226	3.65e-07	2e-06	2.85e-07
ACGATTTTCTATCTTTGGATGATGATTATGTCGTGGCAGGTTAATCGGGATGTTTATGAT	CUST_10938_PI437012962	PEXP_007760	KGO36976	hypothetical protein	11.2678	1.04294	3.97e-08	3.22e-07	4.58e-08
TATTGGCGCCAAGAAGATCTGTACCAGCCACGTTATCTTCCAAGATGCTGAGGATGTTTA	CUST_7471_PI437012962	PEXP_043320	KGO39491	hypothetical protein	11.6816	-5.62049	6.2e-15	5.94e-13	8.46e-14
TAACCAATTTACACTGGGACTTGAGAGATTCTCAGGCCCAATTGCTGAGAACGGCCATAT	CUST_7302_PI437012962	PEXP_099610	KGO46404	hypothetical protein	9.35502	1.11113	0.000198951	0.000438653	6.24e-05
TATTTGCTAAGCCGCAAGAATATTGTAAGGTTCTCGCTGTGCTGTTAAATGATGGAACGT	CUST_6664_PI437012962	PEXP_020750	KGO44557	Beta-lactamase-like protein	9.94566	2.55873	1.36e-10	3.05e-09	4.34e-10
ATATTCAACGTGAAGTTGTCGTCCTCTGTGATGGAAATGGCGAGACTTACTCGACTAGCA	CUST_6673_PI437012962	PEXP_020840	KGO44566	protein of unknown function DUF1996	8.74732	-2.43589	5.17e-10	8.95e-09	1.27e-09
AATTGTGCCTAAGACTATAGGTTGGTGCTCAGACTATTCCCACCCTGTAACCTTGGACAA	CUST_3607_PI437012962	PEXP_084010	KGO41038	Cell wall beta-glucan synthesis	11.4236	0.540355	0.000143247	0.000327767	4.67e-05
AAACTGATGAACCTATATACCGTCTTTCCCGAAGCAGACTTCCTTGACTTCGTCAACGCA	CUST_3970_PI437012962	PEXP_027120	KGO42963	hypothetical protein	8.21974	-0.311735	0.00646311	0.0100433	0.00142956
TACTGGGCTTGGGAAGTTATTGACGAGTTCATCTACCAATTCGAATCCTTCTGCCGTTAC	CUST_7734_PI437012962	PEXP_105040	KGO41428	Translation initiation factor 3 complex, subunit L	7.50128	-0.282195	0.0294794	0.0404954	0.0057641
TAATCGCAACGCCGATAATATCGACTCGGCTCTACAGCAGTATGACCTGATTGCTTATCT	CUST_245_PI437012962	PEXP_090890	KGO45059	Acyl transferase/acyl hydrolase/lysophospholipase	5.50463	-0.44981	0.00117247	0.00213822	0.000304353
TTACTACGACTCATGGCAATATTTGGGCTTCTGGGGTTTTGCTGGTATTGCTCTGGGTAA	CUST_1921_PI437012962	PEXP_035830	KGO40199	Insulin-induced protein family	11.4237	0.329888	0.000324242	0.000680144	9.68e-05
CCATATAGGAGTCTGTTTATGTGGTATATGTGGCGGATTGAGGACGTTGATGTGGCAGTT	CUST_1796_PI437012962	PEXP_034580	KGO40074	DNA glycosylase	11.893	0.285232	0.00505658	0.00804158	0.00114464
ATTTGATGAGATGATAGATGGATCGGGCTTCAAATCGCCCTCCACGATCAAAAGGCTAAC	CUST_4587_PI437012962	PEXP_075990	KGO36080	protein of unknown function DUF2439	6.55997	-0.512753	7.19e-05	0.000179702	2.56e-05
AAACATTGTAAAGGCGAAGTATGATGAGAGTTGTTTCGGCAACTATTCAATCCCGGCGTA	CUST_5069_PI437012962	PEXP_078760	KGO37860	Histidine phosphatase superfamily, clade-2	11.2334	0.373078	0.000442598	0.000895888	0.00012752
CCCAGCCAGTTCTCCTTCTTTGACTTCATGAGCAAGCGCATGGCCAAGCTTCAGTCGTAA	CUST_670_PI437012962	PEXP_094530	KGO43552	Glutamate/phenylalanine/leucine/valine dehydrogenase, C-terminal	14.8945	1.79753	2.86e-10	5.53e-09	7.87e-10
ATACGATGGGATGAGATTAAAGACATCTTAGACTCGTTCGGAACGACACTCTGGGACCAT	CUST_10551_PI437012962	PEXP_081490	KGO47350	hypothetical protein	6.63347	0.5405	0.000883843	0.00166003	0.000236289
TCAACATCCAGAATGACTTCACTCCCGAGGAGGAGGACCAGATCCGCCGCGAGAATGAGT	CUST_7515_PI437012962	PEXP_016690	KGO46027	SKP1 component, dimerization	14.4267	-0.156328	0.0184292	0.0263229	0.0037468
AAACAGCTTCAACTATGAGCAGTACCGCATGAACCAGCAAAATTCCCACATGCACAATGC	CUST_7188_PI437012962	PEXP_083190	KGO38626	hypothetical protein	8.2365	-0.809057	1.17e-07	7.86e-07	1.12e-07
AACCGTATCGTCTACGATGAAATCATGAAGGTAATCCAGGCCAATTGGCCAGATCAGACT	CUST_8816_PI437012962	PEXP_048670	KGO39691	Esterase, SGNH hydrolase-type, subgroup	12.6214	-0.380436	0.0145729	0.0212158	0.00301985
TACCGCGGCGGTCCTATCGACATTGCCCCCGGCACCACTTCCTACAAGTTTGAGGATTAA	CUST_10641_PI437012962	PEXP_097750	KGO38827	SRP40, C-terminal	8.16319	0.702034	8.77e-05	0.000212972	3.03e-05
GATAATACATTGCGTGAAGGAATCCGAAAATGGCTCCTTGACGTCGAAGAAGTTTGGTGA	CUST_745_PI437012962	PEXP_095290	KGO43627	hypothetical protein	10.9151	-0.236777	0.0325534	0.0442645	0.0063006
ATTCACCGGCAAGAAGTTCAAGGTAACATACGATAGCCTGGAGCAAATCAAGACTGGTGA	CUST_189_PI437012962	PEXP_090330	KGO45003	hypothetical protein	9.53303	-0.307417	0.00681956	0.0105499	0.00150167
ATAGACATGGACAAGTTGGTAGAAGAATCCCGAAAGCCCATAGATCTCAGTGGCCTTTTC	CUST_5446_PI437012962	PEXP_086250	KGO40813	hypothetical protein	8.26952	0.453466	0.000831408	0.0015736	0.000223986
TATCTTCCAGTGCGTGTGCGACTTCTACCTGGGCTTCCAGTTTTATTACTTCACTCGAAA	CUST_5745_PI437012962	PEXP_096320	KGO43341	hypothetical protein	9.56836	0.286521	0.00104463	0.00192745	0.000274353
ACCGATTGACTTGAGCAACGATGCTAACATGGAAGTTTTCATGAAAGGCCCTAGGGAATG	CUST_3079_PI437012962	PEXP_054890	KGO44005	Aldolase-type TIM barrel	5.30562	-1.10517	2.01e-08	1.85e-07	2.63e-08
AAGGACTGTGTATTTCCATGTTCCCCACACTGGAGATACGTCACTACTCGGATTGAACTA	CUST_10410_PI437012962	PEXP_000600	KGO44369	hypothetical protein	11.2193	-1.82575	5.19e-08	4.01e-07	5.7e-08
TCTGTGTTCGGAACCCTGAATGAAGCGTGGGATAAGTTCAGAGCTGAAAATAACCTCTGA	CUST_6394_PI437012962	PEXP_062200	KGO45622	Ubiquitin-associated/translation elongation factor EF1B, N-terminal, eukaryote	12.7926	-0.729552	5.25e-06	1.9e-05	2.71e-06
TTTTTGCAGCGATCTTTGGATGCATATCGCGATAAAATGAGAAGCAGTATGCTCGCTGCG	CUST_6967_PI437012962	PEXP_050090	KGO38893	hypothetical protein	12.8231	0.741204	3.82e-06	1.45e-05	2.06e-06
ATAGAAGATCCACATAGCTTTGTTGCCCCTGCTACTGTTCTCGCGATTAATGGAATAGCC	CUST_4177_PI437012962	PEXP_060530	KGO45264	SMP-30/Gluconolaconase/LRE-like region	11.4465	0.388871	0.00190016	0.00330694	0.000470709
TCCAATATCAACGAGCAATCAGCACATATATTGAAGGACCTACTTCCCTTGTACGAGGGC	CUST_1589_PI437012962	PEXP_069240	KGO46754	Alkaline phosphatase-like, alpha/beta/alpha	6.85008	1.06015	2.13e-06	8.77e-06	1.25e-06
TTTGTATAACTCTTCCAGCCGGTTCATTGAGCTGGTGGGGAAATACTGTGTCGAAAACCA	CUST_8361_PI437012962	PEXP_009830	KGO48934	Tetrapeptide transporter, OPT1/isp4	9.1329	-0.833194	6.05e-08	4.55e-07	6.48e-08
GCGACTGCGTTTTTGGATTTGACGGACCGAGAAAACCTGAACTTCCGATATATTTATTGA	CUST_6415_PI437012962	PEXP_062410	KGO45643	Major facilitator superfamily domain, general substrate transporter	8.22685	-0.416893	0.00147822	0.00263278	0.00037475
GTGGAGAAATTTATGATTTCAGCAGGCAGGGTGTGCTTCGTGCTTAGAAAAACCGCTTGA	CUST_9394_PI437012962	PEXP_029640	KGO43217	Winged helix-turn-helix transcription repressor DNA-binding	11.6008	-3.08369	1.4e-09	2.06e-08	2.93e-09
TTTAAAGAGGATCTTACGAACGACATGCGCGGTGTTGAGATTATGTTCATGCCTGTTGAG	CUST_3440_PI437012962	PEXP_071010	KGO40597	Gtr1/RagA G protein	12.8376	0.669388	6.4e-05	0.000161784	2.3e-05
TTGGAAGGATGCAGGGTGGATAACCAAGTGCTTCTTAAGGTTTTAACGGAAATATCTTGA	CUST_10813_PI437012962	PEXP_006500	KGO36851	Arsenical-resistance protein ACR3	9.7247	-2.92133	5.59e-11	1.47e-09	2.09e-10
TTCTATCAGCGTATCCCCAGTTATAAGACTTGGATTAAAATTGCTCCGGCTGCTGCTCTC	CUST_2152_PI437012962	PEXP_039830	KGO48119	hypothetical protein	12.2847	0.380924	0.00130436	0.00235314	0.000334945
AATCAAGAGTTCCTTGATTTAACAGACCGGGAGAATCCTGAGTTCCTTTATTCTCTTTGA	CUST_8727_PI437012962	PEXP_047780	KGO39602	Major facilitator superfamily domain, general substrate transporter	11.5179	-0.884398	0.000322932	0.000677962	9.65e-05
AGGTTTATGGAATGGATAACTTGTTCATCGTTGATGCTAGTATCCATCCCGACCTCCCGA	CUST_6990_PI437012962	PEXP_001550	KGO37130	Glucose-methanol-choline oxidoreductase	5.64637	0.53933	4.45e-05	0.000118177	1.68e-05
GATGATGTCAACACCTTGGCTTGCGGTATCGATGCCGCTTACACTCTCACTCTCGGTTAG	CUST_573_PI437012962	PEXP_061240	KGO45496	hypothetical protein	15.0087	1.17656	3.44e-06	1.32e-05	1.88e-06
ACTTTCGGATATGTTGGATCGGTATGAGAGTCTTAGTCTGGGGAAGGATGATGTTTTGGT	CUST_1019_PI437012962	PEXP_028590	KGO43141	Transcription factor, fungi	7.30349	-2.65853	2.74e-08	2.38e-07	3.38e-08
AAATGTCCGATCTGCGCGCATTGTGCGTGCAGATCCTGTGGCAGTGAGAATGTTCCCTAG	CUST_6965_PI437012962	PEXP_050070	KGO38891	hypothetical protein	7.99455	2.37777	5.78e-08	4.4e-07	6.26e-08
ATATATGCTAAAAGAGCCCGTAACATCAGAACTGTGTTGATTGACCCTAAAGATACGGCG	CUST_8072_PI437012962	PEXP_004720	KGO36637	hypothetical protein	9.59035	1.46533	5.33e-11	1.41e-09	2e-10
TTTTGAATGCCAATATTGGGGAGACCTTGAATAGAAATCAATCTCGTCAGGACCCTGGCG	CUST_4219_PI437012962	PEXP_017860	KGO45906	hypothetical protein	5.12128	0.53385	0.000113444	0.000266488	3.79e-05
AGTACTACATTGTATACGCTGTTATTTCTGCCTGCATTCCTGTCTCGGTTTACTTCTTCT	CUST_621_PI437012962	PEXP_094040	KGO43503	Major facilitator superfamily domain, general substrate transporter	11.8325	-0.746035	0.00233512	0.00399205	0.000568227
AAAGTTGAAGATAAGAACCATGCTGTTCGGGAAAGAGGGTTGGGCTCTGTACAGGAGTTT	CUST_6526_PI437012962	PEXP_022390	KGO42710	Crotonase, core	12.6214	0.463645	0.00226656	0.00388211	0.000552578
CGCAAGCAACATACTTTGCCGGTACAGGATATGACTGAATTCGAATGGTGGTCGATATAG	CUST_4169_PI437012962	PEXP_060450	KGO45256	hypothetical protein	11.4285	-0.696751	3.96e-07	2.14e-06	3.05e-07
TACTACATTCAACAGAGGGATTAATTCCTAGCTCAGAGCTTGCCACAAGGTCGTATTCTG	CUST_1704_PI437012962	PEXP_033650	KGO39982	hypothetical protein	9.22957	0.340758	0.0109378	0.0162627	0.00231483
TAAGCAGCGGAAAGATCGCAAGAAAGCCATATTCGACTGTGCTATCTGCATGCAGGATAT	CUST_2880_PI437012962	PEXP_052020	KGO42250	Zinc finger, RING-type	12.4144	-1.21306	7.3e-09	7.98e-08	1.14e-08
CACCCCGGAAAGACCGAGAAGGATAGCAAAAATAAATCCAAAGGAGAACACAAATTCGAA	CUST_8939_PI437012962	PEXP_002950	KGO37287	Sas10/Utp3/C1D	11.0725	0.189426	0.0328674	0.0446432	0.0063545
CTTTGTCTACGAAATCCTTGGCATTACCCTGAGTTCCATCGGTGTTTATAGAAGGGCTCA	CUST_9077_PI437012962	PEXP_098150	KGO46203	protein of unknown function DUF3533	9.92594	0.263347	0.0231194	0.0324053	0.00461255
CACAGATTTTCAAGTCAACTTGCACCTCATGGCCAGGATATCAGGAAGAAGTCATGGAGT	CUST_6272_PI437012962	PEXP_109620	KGO38684	Poly(A) polymerase	9.30951	-0.804189	7.1e-06	2.45e-05	3.49e-06
AAATATCTCAAACGAGATAATGGTCGTGTTTTGGTTGGAAAGCTGGGAAGGCAACCGGCA	CUST_5751_PI437012962	PEXP_096380	KGO43347	Hydantoinase/dihydropyrimidinase	8.375	-1.31683	1.24e-07	8.26e-07	1.18e-07
TAACTGGTGATGGTAATACCTCTCCTCGTCCAATCACACAACAAGCAGACAGTCAACACA	CUST_10605_PI437012962	PEXP_097390	KGO38791	DNA repair metallo-beta-lactamase	8.60158	-0.650429	0.000117401	0.000274691	3.91e-05
TAAAACAATCAAAGTACATGTTCTTCCTGAACTCAGCGGACCTGACCAACTTGGATATTG	CUST_10592_PI437012962	PEXP_081900	KGO47391	protein of unknown function DUF2183	8.63867	1.54486	0.0213012	0.0301002	0.00428445
GTTTAGATGGATGATGCAGACCTCGGACTTTCTCCCATTTCAAAAGGATCCTAGATTTCC	CUST_10229_PI437012962	PEXP_089060	KGO41682	Alkaline phosphatase-like, alpha/beta/alpha	6.63918	0.577794	0.00193328	0.00336109	0.000478416
GGAAAATTATGACCCTTGGGCTGGGAGTTCTTTCTGCTGTTACTGCTATGCCTATGCTAT	CUST_6646_PI437012962	PEXP_020570	KGO44539	Major facilitator superfamily domain, general substrate transporter	9.35896	2.45592	4.27e-10	7.74e-09	1.1e-09
GGTAGTTATGCAGAGGTAGAGCGCGTTGAAGATATAGAAGATGCGACACCTTTCCAGTTT	CUST_3705_PI437012962	PEXP_084990	KGO41136	hypothetical protein	9.42124	-0.370444	0.000189542	0.000420026	5.98e-05
GGTATTTTGTGTAGTCATCTTTTTGGGACTAGGAAGGAGTGCAGGTGTAGTGCTCTTGCT	CUST_8484_PI437012962	PEXP_011060	KGO49057	Sodium/calcium exchanger membrane region	9.65307	-0.359081	0.000210646	0.000461905	6.57e-05
CTGGCTTGGATTGAAAAGGGAAATATACCTGATGGGTTTGAAAAGCTTGTGCATGAATGA	CUST_668_PI437012962	PEXP_094510	KGO43550	Alpha/beta hydrolase fold-1	9.46154	1.02003	1.29e-06	5.81e-06	8.27e-07
TCTTTAAGGGGCTTGGTGAGACGAAGAATTCTACGATTGAGAATGCTGGAGGTGTTGATG	CUST_6510_PI437012962	PEXP_022230	KGO42694	hypothetical protein	8.69613	1.34234	9.68e-07	4.56e-06	6.49e-07
TGATCATCTTGCTTGTTCTTTCTTTGAGTCTGTGGTTCCGGATCTGTAATAAGCAAGCGG	CUST_4407_PI437012962	PEXP_046430	KGO39169	Major facilitator superfamily domain, general substrate transporter	8.92214	-0.7088	1.12e-05	3.61e-05	5.14e-06
TGAACTTGATTGAATCCTTCCAGCCCGAGCATATTCAATCATTTTGGGGCTTTGCAGCAG	CUST_376_PI437012962	PEXP_013300	KGO47681	Transcription factor, fungi	6.18707	-0.258076	0.0188959	0.0269589	0.00383731
ATAAGAATTCATGGCAGCCTAGCATCAAGAAGAGGAAAACCGCTGCCTCTTCAACTCCAT	CUST_3943_PI437012962	PEXP_026850	KGO42936	CWC16 protein	8.59891	-0.42233	0.000362194	0.000751911	0.000107027
AGTGGCTTGAAAATATTGGAAGAGGCATTTGCAACAACCCCAGGTACTATGCCTCTGTGA	CUST_10522_PI437012962	PEXP_081200	KGO47321	Pyridoxal phosphate-dependent transferase, major region, subdomain 2	12.1273	0.666368	1.08e-05	3.52e-05	5e-06
TGCGGAGCAAAGCATTCACATGGTCGGTGGTTTGGATTTGTATTTCAGAGAGCATTTGCT	CUST_7680_PI437012962	PEXP_053840	KGO42436	hypothetical protein	9.38043	0.667647	0.00028797	0.000611457	8.7e-05
TCACTCAGTGGTATATTATGCGCGACGAGAGGAACGGTGATCAAATTTTGGAGCTGTCAT	CUST_4676_PI437012962	PEXP_093820	KGO43811	hypothetical protein	12.4407	0.459502	0.00740875	0.0113843	0.00162044
AAAGAATGGTTGCTCGGTCTTACAGTCTGCGGTCTTCATCTCCAATTTTTGCCTCTCCAT	CUST_597_PI437012962	PEXP_061480	KGO45520	Sad1/UNC-like, C-terminal	10.3645	-0.481122	0.000251557	0.000541343	7.71e-05
AAGTATATCAACTGCATGGCAGAGTCATGCTGGAACCAGGTCTACTCTTGCAAATACCAG	CUST_5658_PI437012962	PEXP_069480	KGO47257	hypothetical protein	10.6283	0.975489	4.87e-05	0.000127418	1.81e-05
TTGAGGAGTCGGTATCTGCAGATGACAGTTTTGTGACCGACTATTCGGTCAAACATTTGG	CUST_3013_PI437012962	PEXP_053350	KGO42383	FAD dependent oxidoreductase	8.32577	-0.615625	0.000213037	0.000466467	6.64e-05
GAGACAAAAACGGTTACAGATCGCATTACTGAGACTGTTACTGCCACTGTTACTCGGAAT	CUST_8279_PI437012962	PEXP_102930	KGO36448	hypothetical protein	10.8232	0.996723	4.83e-06	1.77e-05	2.51e-06
AAGTACCTTGATCCCAACCACGAGGAGCTTCTTCCCATCTATGAATTCTACAAGTTGTCC	CUST_2420_PI437012962	PEXP_058730	KGO38993	tRNA (C5-cytosine) methyltransferase, NCL1	10.2471	-0.631796	4.55e-05	0.00012019	1.71e-05
AAGGCGGCGTACCCGGAGGACAAGTTCGACGTTGTCATACTGCTCTCTGTCACTAAGTAG	CUST_87_PI437012962	PEXP_014700	KGO47583	hypothetical protein	8.31257	-0.381047	0.0314622	0.0429084	0.00610757
GTTCTGCAAAAGTTCCTCCAACAAGAGAAGGCTCAAATGAGGATGGATCATGAATTGAGG	CUST_1313_PI437012962	PEXP_066470	KGO46478	RTA-like protein	5.27957	-0.221838	0.0188425	0.0268942	0.00382811
TTGGTCTTCTCTGCCATGGATACGAGGAATCCAGCTGTCCCACTAAGCCCCAGTGCTGCA	CUST_9098_PI437012962	PEXP_098360	KGO46224	Hydrophobin	8.39114	0.905768	0.00133995	0.00241085	0.000343159
AGTCCTTCATTTAAGTGCGGAGATACAGTGCCAGACTTTACCGACACAGCGGAAAATTTC	CUST_3557_PI437012962	PEXP_083510	KGO40988	Glycoside hydrolase, superfamily	10.4661	0.549829	2.86e-05	8.1e-05	1.15e-05
GCGCAGATTGCCTACGAGCTTTTGCAGTGGATGATTCGAGTTCCTGTAAACGCAAATTAA	CUST_3359_PI437012962	PEXP_037220	KGO35934	Ureohydrolase	7.35709	-4.4108	3.44e-12	1.39e-10	1.97e-11
GACAATCTTCAACGACATGTCCGTGTACACCACGTCGACAAAAACAAAGATGATCCCATT	CUST_3156_PI437012962	PEXP_055670	KGO38489	hypothetical protein	10.238	0.874324	2.69e-07	1.57e-06	2.23e-07
AGTTGGACAATGAGTTGGCGAAGATCGCTCATATTCGTGATATCGTCAAGTCATTCCGTG	CUST_444_PI437012962	PEXP_069960	KGO47778	hypothetical protein	8.81952	0.51009	0.000266316	0.000569379	8.1e-05
AACGTCGAAGTTGCCTCCTCCATTGCCACTTTGATCGTTTTCGTCTGTTACTGTTTATGC	CUST_4924_PI437012962	PEXP_077310	KGO37715	CDR ABC transporter	7.60764	-3.55058	2e-14	1.6e-12	2.28e-13
TGCTCACTTGTTTGAACAAGCTCGATGCTGGAACTGACGAGAAGATTCATTTGGTCAGTC	CUST_2431_PI437012962	PEXP_058840	KGO39004	Zinc finger, CCCH-type	12.9989	-0.52622	8.17e-06	2.75e-05	3.92e-06
AGTGATTAGCAATGAGATCGCTGCTATGATCAATGCCAATACGAAGCCCAACCAAGGAAC	CUST_7526_PI437012962	PEXP_016800	KGO46038	Uncharacterized protein	11.3409	-0.239239	0.012892	0.0189276	0.00269415
TTGGAGCTTGTACAGGAAATCAACAAAGAAATTGGAGAGGATGATGAGAGTGAAGCCGAA	CUST_5152_PI437012962	PEXP_079590	KGO37943	Tetratricopeptide-like helical	11.473	-0.144413	0.0323461	0.0440005	0.00626302
GCGCAGAATGAATATGCCAACAATTGTGTACTCAATCTCGATGGTGGATTGAGTGCCATT	CUST_2548_PI437012962	PEXP_044090	KGO39328	Short-chain dehydrogenase/reductase SDR	10.5651	-0.902288	3.01e-07	1.72e-06	2.44e-07
CATATGGATGACTATACTGGTCAATCGGTTGAGAGTTCGGCTGTTACGACTCACTGTTAG	CUST_7912_PI437012962	PEXP_028680	KGO43238	hypothetical protein	11.0547	1.22979	8.34e-06	2.8e-05	3.99e-06
AGTATACCGAGCCTGGAGGACTTTGACTATGAGAAGTATGGCCTTGATGTGCTATCTTAG	CUST_4674_PI437012962	PEXP_093800	KGO43809	HAD-superfamily hydrolase, subfamily IA, variant 3	11.8411	0.835522	1.94e-05	5.78e-05	8.23e-06
GCTGTTGGGACTATTTGGATTTGGTGTATTCTGGAGTTATCGTTTGGGGCAGCTGTGATT	CUST_4173_PI437012962	PEXP_060490	KGO45260	hypothetical protein	10.2992	-0.941113	7.01e-07	3.48e-06	4.96e-07
TGCTTCACAGAGCTCTCGCAGCTCATTTACAATCTTTCCAAAGAGCACTTCGGATATCTC	CUST_5651_PI437012962	PEXP_069410	KGO47250	hypothetical protein	9.35814	2.64865	4.12e-10	7.55e-09	1.07e-09
ATGGGAGTATTTCATAGCGGAATCATCCAGAGACTTGTGGAAGATTAATGGTCTGGTGCC	CUST_3192_PI437012962	PEXP_056030	KGO38525	Tautomerase	11.1824	-0.967018	0.00357928	0.00587337	0.000836013
CATATCTGGGATACTAATTTTGACTGGAAGAAGATGCATTACTCTACGGATAAGAACTAG	CUST_548_PI437012962	PEXP_060990	KGO45471	Amidase	11.3653	-2.06901	2.18e-07	1.31e-06	1.87e-07
TGCGTTGTTTGTCTAGAAGAATATATCGATGGTCAGAGCCGGGTTATGAGCTTGCCATGT	CUST_2764_PI437012962	PEXP_050840	KGO42134	Zinc finger, RING-type	12.175	-0.869188	3.32e-07	1.85e-06	2.63e-07
TTTGGTTCGAATGATTCCACTCGCATCGTGAAGGAATTCACAAACGTCGAATTCGAGCAG	CUST_9694_PI437012962	PEXP_019610	KGO45837	Pirin	13.3023	0.413263	0.023041	0.0323179	0.00460011
TAGTGATAATACTGCCATGCTGCATACTCGCACCGGATATATCAGTGACTGTGATCGAGA	CUST_6055_PI437012962	PEXP_030230	KGO40447	Pyoverdine biosynthesis	8.35255	-4.29579	5.12e-14	3.6e-12	5.12e-13
CAAAAAGCGAAAGCAGCCCACAGCCCACAAACAATCGCCAAAATCTTCGTAATTTGTTGC	CUST_8161_PI437012962	PEXP_054090	KGO41987	hypothetical protein	10.4458	1.09501	2.1e-08	1.91e-07	2.72e-08
TACTACATGATTGGCATGCACGTTATCATGGCCTACGGTTTCTACAAGTACTTCCACGGT	CUST_4036_PI437012962	PEXP_041590	KGO48358	Uncharacterized protein	12.0829	-0.414034	0.000102551	0.000243861	3.47e-05
TTGATGTTATGGGGGTTGTACAGAATAGTGGCACTACCGCTTGGGAAAAGTTCGATACTG	CUST_3504_PI437012962	PEXP_015490	KGO47856	hypothetical protein	9.59603	0.873297	6.23e-06	2.19e-05	3.12e-06
GGAAATGTTCCTTTCAACGAGAACAACTTTGCTAACAACCTAGCAAAGGCAACCTACTGA	CUST_3003_PI437012962	PEXP_053250	KGO42373	Necrosis inducing protein	15.223	0.734255	0.00327045	0.00541432	0.000770672
TGAGATGATTGTTGGTGGTGTTGTTGTCGAGACGCATATTGAGAAGATCATCGCTGGTGT	CUST_2015_PI437012962	PEXP_038460	KGO47982	AP complex, mu/sigma subunit	10.6667	-0.256979	0.00423517	0.00683254	0.000972541
AAAGGAAATCGGTCGCATCTACAAAGCTCTGGAGAAGTTTTTCACCACCCAGAATGTGGA	CUST_6196_PI437012962	PEXP_057220	KGO44229	Transcription factor TFIIB	12.6111	-1.24421	2.52e-08	2.23e-07	3.17e-08
AATCTGAAGGAACTTCTGAAAAACGCGAAGCGATGGCCATCATGAACGAAGGAGAAGAGA	CUST_7350_PI437012962	PEXP_100090	KGO46452	Major facilitator superfamily domain, general substrate transporter	6.56996	-0.721578	7.33e-05	0.000182577	2.6e-05
TCTGGTATTCTTGTAGGGAACGACAAATATGAATGGACCGATGTGATCAGCGAAGAATAG	CUST_7388_PI437012962	PEXP_042490	KGO39408	Aminotransferase, class IV	5.74138	-1.93022	1.31e-08	1.3e-07	1.85e-08
CAGTTTCAGATTGAACAGGAAAGAAAATACAATCTAACCTGGCAGCATGATTTCCATGGA	CUST_9130_PI437012962	PEXP_098680	KGO46256	Protein of unknown function DUF3328	8.25079	-5.9209	6.29e-17	1.32e-14	1.88e-15
ATTAAAGAAGAAGGATGGCGATATTAAGAAGCTGCAAGACCGCGTTTCTAATCTGGAAGC	CUST_9014_PI437012962	PEXP_055010	KGO44046	Zinc finger, GRF-type	11.1205	-0.578199	2.63e-06	1.05e-05	1.5e-06
ACACCTAACTACCAGCCTGGAAAAGTTGCAACAGCAGCAGCAGCAATTCCAAAATCAACA	CUST_121_PI437012962	PEXP_015040	KGO47617	Zinc finger, C2H2	9.03937	-0.437898	0.00073235	0.00140411	0.00019986
GAGCCTTACATCAATGAAATCATCCCTCTTAATCAATCTGGAACACGCAGGCGTGCATAA	CUST_10929_PI437012962	PEXP_007670	KGO36967	hypothetical protein	10.5555	1.28185	1.24e-09	1.84e-08	2.62e-09
TTCATTACCATGGCTATTGGATGGTCGGCACCTTTTGCGTTCTATTTCTTTGGGCCTAAG	CUST_2267_PI437012962	PEXP_106910	KGO41311	Major facilitator superfamily domain, general substrate transporter	6.31324	0.522331	3.35e-05	9.29e-05	1.32e-05
TATTGTATGGAGGGTGCAAGCAAGGCGTTGTGTATTTTCTATGGGGATTTCAATGTGTCA	CUST_3931_PI437012962	PEXP_026730	KGO42924	RNA cap guanine-N2 methyltransferase	12.1507	-0.394546	0.00024799	0.000534582	7.61e-05
TATCAGTTTAAGGTCGAAGCCGAGGAACACACACTTGCAGCAACGAGTTCGTCTGAATTT	CUST_6771_PI437012962	PEXP_107840	KGO41778	Cystathionine beta-synthase, core	10.1144	-0.452506	0.00145097	0.0025902	0.000368688
TTGCAATACCTTAACCGTGACCTTTCCAAGGTTATTCTCATCGATACCAAGGAGGAGCAC	CUST_4734_PI437012962	PEXP_031020	KGO40287	NLI interacting factor	10.9207	-0.455839	3.33e-05	9.26e-05	1.32e-05
ATCTAAACTATCGAATCGACGCAATTCCTCGCAATGTGATCATCGATGCAGTTCGCCAGA	CUST_860_PI437012962	PEXP_101520	KGO38210	Endonuclease/exonuclease/phosphatase	10.3083	-0.300443	0.000532564	0.00105776	0.000150562
TGCAAGTCCACGATCGAGCAGTACAAGACTTGCATGGCCGGATTTGGCTTCAAGGTCTAG	CUST_1165_PI437012962	PEXP_073410	KGO48611	Cytochrome c oxidase copper chaperone	13.1628	-0.698294	3.98e-06	1.5e-05	2.14e-06
GAAAAGAAAACCATCGGGGACGATGCCCCTACTTTGACGAATTTCTCGGCATCTCAATAA	CUST_6292_PI437012962	PEXP_109820	KGO38704	Oxoglutarate/iron-dependent dioxygenase	9.85029	0.345012	0.00517796	0.00821901	0.00116989
CTTGAGCACGAACGAGTTCTTATCCGTGAAGAACAAGAGAGGGAAAAAGAACGAGAACGA	CUST_3191_PI437012962	PEXP_056020	KGO38524	NAD-dependent epimerase/dehydratase	10.1762	-0.636639	5.04e-06	1.83e-05	2.61e-06
ATATGCGATTGCGGAGAAGGCGGCGATGATGATCATGGATGACTATTTTGCTCGAAATGA	CUST_8792_PI437012962	PEXP_048430	KGO39667	Glucose-methanol-choline oxidoreductase	12.3993	0.56192	1.69e-05	5.14e-05	7.31e-06
AAGGATTTTGGGAGGAGATTCTTTGGACGGCTTGTGAGCTTGAGGACAAGTTTCAGAGTT	CUST_7645_PI437012962	PEXP_100830	KGO38345	Alpha-mannosyltransferase	8.87747	-2.24544	5.22e-10	9.01e-09	1.28e-09
TGTCTAGGAAAAAAGAGTTGCTGGAAATTCCAGCGGATGAGCCCGAGATGCTTCATTTTA	CUST_7250_PI437012962	PEXP_020150	KGO44743	hypothetical protein	8.53481	-0.76739	1.33e-05	4.19e-05	5.96e-06
ATGAAGACGAGTTTAGAGATCAAGGTCGAAAGCCACACTTGGTCGAGCTGTGAATATGAA	CUST_9748_PI437012962	PEXP_086810	KGO40876	Glycoside hydrolase family 3	9.3708	0.230271	0.0252502	0.035108	0.00499726
GAACAAGGCACCTATCGCTTCTTCGACTACGAAAGCACATGGTCAGTTAAAGATTCCGAT	CUST_6975_PI437012962	PEXP_001400	KGO37115	Not CCR4-Not complex component, N-terminal	11.1004	-0.564757	2.14e-05	6.29e-05	8.96e-06
AGTGCTGGTGTTACTTTGGAGCAGTTCCATGATGTCATGACTAGAGCTGGTGTGTTTTAG	CUST_10126_PI437012962	PEXP_088030	KGO41579	hypothetical protein	11.4357	-0.973148	3.61e-08	2.98e-07	4.24e-08
TACAAATACTACCCTCATGCCCACTTCGCTCTTCCTTCCGAAAGAGAAATTGAGGAGGTT	CUST_4124_PI437012962	PEXP_059990	KGO45211	Crotonase, core	11.8238	-0.22635	0.00430643	0.00693415	0.000987005
AATTATTCAAGTGAATGAGCAGCTTGAGGCTGCAGCAAGGGCCAAGGAAGATATGAAAGA	CUST_1446_PI437012962	PEXP_067810	KGO46611	Protein of unknown function DUF2343	12.7221	-0.607412	0.00103582	0.00191225	0.000272189
TAGTAAGAAGTTTGGAAAACCAATGGATGTTGCAACGAAGCTCGCGCAGTGGATGGTTGA	CUST_10205_PI437012962	PEXP_088820	KGO41658	hypothetical protein	8.60321	-1.10176	1.12e-07	7.57e-07	1.08e-07
AAGAAGATGTTGCCCAAGGTTCTGCGCAAGCTCGAGAAGGCTTGCTGTGTTGTTATGTGA	CUST_1506_PI437012962	PEXP_068410	KGO46671	protein of unknown function DUF1771	12.2324	0.960318	2.18e-06	8.95e-06	1.27e-06
GAGCCATCATTCCCTGGATTTCGCACAGCCAAATGCTTCATGATTTCACCGATACACATA	CUST_3032_PI437012962	PEXP_053540	KGO42402	Protein of unknown function DUF3433	9.83929	0.50201	0.00309056	0.00514787	0.000732746
TATCGACATAAGCCACTCAGCTATTATAAACTCTATCAAACAAATATTGTGGGGAGTTGA	CUST_3315_PI437012962	PEXP_036780	KGO35890	hypothetical protein	5.18506	0.369367	0.000920702	0.00171931	0.000244725
AAGAGAGCCAAAGCAAGAAAACAAGGTGGTCTTCAAGCTCTTCTAGCCTCCAAACAACGT	CUST_2535_PI437012962	PEXP_043960	KGO39315	hypothetical protein	5.08658	-0.230187	0.0196452	0.0279565	0.00397932
GTTTAAGGGTATGAAGGGGAAGAAGATTACTGATGGTTTCTTGACTCGTGCACCAGCAGT	CUST_1422_PI437012962	PEXP_067560	KGO46587	Nitrite reductase [NAD(P)H] large subunit, NirD	11.459	-2.12985	1.48e-06	6.5e-06	9.25e-07
TTTTGAAACGTCGAAACAAATGGGCATGCAATGAAAATATGGGGAAGCGCTTGTGGGAGT	CUST_9046_PI437012962	PEXP_055330	KGO44078	Short-chain dehydrogenase/reductase SDR	5.17225	-0.641888	1.37e-05	4.28e-05	6.09e-06
AATCAGTCTACTCATGGCTCTACACACGGCCGGTTGCCGCGCTTTACCACTGACGATCTC	CUST_8321_PI437012962	PEXP_087280	KGO40945	LDB19, N-terminal	11.6953	1.06265	2.42e-08	2.15e-07	3.06e-08
ATGAACCAACTCATCCTGGATTAATGGCTGGTATAGGTGCCCAGACTTTTTCTCCACTTG	CUST_5344_PI437012962	PEXP_076720	KGO37506	Transcription factor, fungi	9.33478	-0.310947	0.000904583	0.00169329	0.000241023
TATTTGGTTGGAATTGAACGACTTTGACCTCGAAGGTCCTTCATCGCTGGGTCCATATAA	CUST_8901_PI437012962	PEXP_002560	KGO37249	hypothetical protein	6.73718	0.269628	0.0241222	0.0336933	0.00479589
AAGCAACGGTCCTTCAAACAGAAACCACGAACAAAGCAACTACTACGGTCAAAGCCAATC	CUST_8911_PI437012962	PEXP_002670	KGO37259	Protein of unknown function DUF2406	9.84291	1.50742	4.33e-08	3.46e-07	4.93e-08
AGACTGGAATACGGTTGAATCGTTCCAGACTAGGTTGCAGGATTTGGACTTTACGCTTAC	CUST_4216_PI437012962	PEXP_017830	KGO45903	hypothetical protein	12.0107	1.95322	6.1e-10	1.03e-08	1.46e-09
CATTTTCTTGCATATTCTCGCCGATACGCTTGGTTCGGTGGCAGTTGTCATTTCAACCAT	CUST_2157_PI437012962	PEXP_039880	KGO48124	Cation efflux protein	9.99442	-0.664225	1.58e-05	4.84e-05	6.88e-06
AAGAATTGGATTGGTGGGAGAAATGGCTGGGGCATCAAAGTACATGTCTCAGTGGTAGAA	CUST_4849_PI437012962	PEXP_071740	KGO40675	Ppx/GppA phosphatase	12.8016	-1.59463	3.45e-08	2.88e-07	4.11e-08
AACGCGCTGAGGAAGCCTCTCAATGATGAATATGTACCAAAGCTGGAGCATAACATCTGA	CUST_108_PI437012962	PEXP_014910	KGO47604	hypothetical protein	6.1727	2.19454	0.00294213	0.00491773	0.000699988
TTTCAAGGACACTATGCTCAAGTGGTATCCCAAGCTGCAAACCTTGAACAACGTCCAAGT	CUST_9386_PI437012962	PEXP_029560	KGO43209	Nuclear transport factor 2, Eukaryote	7.05738	-0.693908	5.82e-06	2.07e-05	2.95e-06
CAAAGTGTGTCAGGGCCCTGATCGTTCTCCCTGTGTCATTAAGAACTATATCGAAAAAGG	CUST_673_PI437012962	PEXP_094560	KGO43555	Vacuolar protein sorting-associated protein 62	9.3693	-0.613737	1.33e-05	4.18e-05	5.95e-06
GCGGATTTGCTTCTGCGGCAATCATTGTCTAAATATAACGATATCTATAACCAGGAGACA	CUST_10119_PI437012962	PEXP_087960	KGO41572	FAD dependent oxidoreductase	6.69643	-0.326303	0.00162302	0.0028643	0.000407703
ACGCAGCCTATCGATGATTCCTCCATGTCCATTCATCGCATCAGTGCCGAGATGATTTAA	CUST_7065_PI437012962	PEXP_002300	KGO37205	hypothetical protein	11.23	1.00888	0.0321121	0.0437058	0.00622107
TCAAACCTTTTCTCCTAGCGATAATGCTTTCTATTGCTTCGAACGCTGCAGGAACCAGCT	CUST_4252_PI437012962	PEXP_018190	KGO45939	hypothetical protein	8.83731	-0.233673	0.0366874	0.0495241	0.00704924
ACAACAGCTGCCGTAGGAATTGGAATGACGAAGAGTGCAAGTGTCAATGCCCAAATTTAA	CUST_2476_PI437012962	PEXP_043370	KGO39256	Short-chain dehydrogenase/reductase SDR	9.68201	-0.901896	2.43e-05	7.02e-05	9.99e-06
CATACTACCTTCACGTCAAAAGACGTTGTTGAGCCAAGTCCTGAATTTCTATACTACTAG	CUST_1406_PI437012962	PEXP_067400	KGO46571	hypothetical protein	11.323	0.492606	0.000134109	0.000308472	4.39e-05
TAAGGTGCGCTTGGCGTTGCCCAATATTCAGCAGATTGATGCTACTTTTGTCCGAGTTTA	CUST_7925_PI437012962	PEXP_028810	KGO43251	Leucine-rich repeat, typical subtype	13.3058	-0.156767	0.0142914	0.020833	0.00296537
TTATCTTGAGACAAACAATGCGACCAAAAGCCGAGGCCGATGTGATGAGGTCGATATAGA	CUST_2415_PI437012962	PEXP_058680	KGO38988	Armadillo-like helical	6.63478	-2.28838	1.76e-09	2.44e-08	3.47e-09
TTGACGAAACAATACTCAGTTGTTGATTCAACCGATAGGTTGGGCTACACTACGGAGTAT	CUST_3309_PI437012962	PEXP_036720	KGO35884	hypothetical protein	10.9514	-0.448649	2.33e-05	6.76e-05	9.62e-06
TGAACATCTACCATAAGCTTAAGGACTGGATGATTGCAGCCGGATTCGAGGATGTCAACT	CUST_1564_PI437012962	PEXP_068990	KGO46729	hypothetical protein	10.8254	-2.59276	5.03e-10	8.77e-09	1.25e-09
AGACTCAAGGATGGATGGATCAATAACATTGAAGGCTATCAGTGCAACAAACTCAAATGA	CUST_10244_PI437012962	PEXP_101150	KGO38157	hypothetical protein	12.228	0.685876	0.000224974	0.000489693	6.97e-05
CAACCACGGACATGTGAGGATTTGTCAACTCTTTTGGGTTTCAGCTTCCAATCCTCTTAA	CUST_7861_PI437012962	PEXP_064260	KGO47028	Transcription factor, fungi	11.9331	-0.389345	0.000508871	0.00101552	0.000144549
ATGACGAAGATACTACTATGGAGGATGCTGCTGTTGCTGAACCTACTATCTCGGAACAAG	CUST_4737_PI437012962	PEXP_031050	KGO40290	Histone deacetylase superfamily	11.0095	-0.354804	0.000464812	0.000936142	0.00013325
CTTGCTATTACGGCTGGTTTTTGGTTGATGTTTCGGAAGCTGGACAGGGATATCATTGTT	CUST_6579_PI437012962	PEXP_022920	KGO42763	Major facilitator superfamily domain, general substrate transporter	8.76453	1.53007	4.95e-08	3.86e-07	5.5e-08
GAGACGGTAAATTTGTTCGCGAGGTCTCCAGAAGCATTGCTCTCTTCTATGTGTTCTTAA	CUST_10441_PI437012962	PEXP_000910	KGO44400	protein of unknown function DUF4009	10.5873	-0.705043	8.24e-07	3.98e-06	5.67e-07
ATACACGGTCGCTTTTTTATCTGTCCTTCTCACACTACTCTACGTGGTACCATTCTATCT	CUST_4596_PI437012962	PEXP_076080	KGO36089	CAAX amino terminal protease	8.93566	0.825142	9.43e-08	6.53e-07	9.29e-08
TTCCCAAAGGGATTTAGGGTGGGGGATCAGTGGCGAATGGCACCAAATTCGTTATTTTAA	CUST_8247_PI437012962	PEXP_102610	KGO36416	Proline racemase	9.80434	2.59068	4.66e-10	8.25e-09	1.17e-09
GATAGGGTTGACTTGGAGAAAGAATTTTCGAATGTTCATGCGTGGCTGAACAGGTTGAAG	CUST_10555_PI437012962	PEXP_081530	KGO47354	Glutathione S-transferase/chloride channel, C-terminal	8.67951	0.972496	0.00177562	0.00310958	0.000442616
TGGAGAAAATGAAGGAGACACGATCATCATCTGGGTCGATTGAACTCTCAACTGTGACAG	CUST_2957_PI437012962	PEXP_052790	KGO42327	hypothetical protein	9.61684	-2.17075	2.67e-06	1.07e-05	1.52e-06
AAGTGTTTGCCAACAACAGAACGGTCATATCTACACGAATCTACCACCCAGGAGATCGTT	CUST_8123_PI437012962	PEXP_076310	KGO37551	Glycoside hydrolase, family 32	10.5068	-1.14147	9.89e-09	1.03e-07	1.47e-08
AGTTTGAAGGAGTATCAGCGGAAGTTCGCGGAAGCTGGTGGTGTTTTATATCAGTTGTAG	CUST_8274_PI437012962	PEXP_102880	KGO36443	hypothetical protein	11.7616	-0.326326	0.00084458	0.00159553	0.000227107
TTATAGATACCTTTTTGGAGACGATGACACCGGAGAAGCTGGAGGAGTTGAAAGCTGAGA	CUST_6666_PI437012962	PEXP_020770	KGO44559	Aminoglycoside phosphotransferase	11.6804	0.54576	0.00163787	0.00288695	0.000410927
GAGAGTCTTCAACAGTTTGAGAAGGTGTTTACTCGGCTTGTGCAAGACTTTTGTTATTGA	CUST_5284_PI437012962	PEXP_080910	KGO38075	Peptidase M20	10.4678	-0.456452	6.51e-05	0.000164241	2.34e-05
GAGGATATGCAGATGTGCTTGGACAATCTTGTTCCATCCCAATCTCGTGTTCCGTTTTAG	CUST_1307_PI437012962	PEXP_074830	KGO48753	Carboxylesterase, type B	5.50469	-1.35574	4.98e-08	3.87e-07	5.51e-08
CCCTACGGTTATACTAGTCGCCTTGTATATTTTATTTTTGAGGGTGTTCCTAGCTTCTGA	CUST_4207_PI437012962	PEXP_017740	KGO45894	NACHT nucleoside triphosphatase	7.25928	1.3901	1.95e-08	1.8e-07	2.56e-08
TGCTTTTCACTGTGCTCTATATGATGAGCACAACGGAGATAGAGAAGCATAGCGCTATGG	CUST_2425_PI437012962	PEXP_058780	KGO38998	CASP, C-terminal	9.11161	0.581823	9.2e-06	3.05e-05	4.35e-06
ATAGATACAGCAGCTCGCGGCACTCGTCTCACTCATCTCGGAATGACCGAGACCGAGATC	CUST_1905_PI437012962	PEXP_035670	KGO40183	Pre-mRNA-splicing factor spp2, Aspergillus-type	12.3644	-0.753886	2.93e-07	1.68e-06	2.39e-07
AGGTTAATGATAATTATCTACAGCCAACAGCTAAACAGCTGGCCGAATCCGACTTCGCAG	CUST_6634_PI437012962	PEXP_020450	KGO44527	Arf GTPase activating protein	8.12936	-0.281498	0.00483739	0.00771374	0.00109797
AGATGCAGAAGAAGTACCTTGATCAGATCGAGGAGCTCTATGAGGATTTCAATGTGGTCC	CUST_10928_PI437012962	PEXP_007660	KGO36966	Arsenical pump ATPase, ArsA/Get3	14.146	0.417978	0.000184915	0.000411143	5.85e-05
GTGTCAAATGGGGATGAAGATATCTATTCATTCGTCGGGAATACGGTCATCCCCGAATAA	CUST_10618_PI437012962	PEXP_097520	KGO38804	Transcription factor, fungi	11.9129	-0.721701	2.48e-06	1e-05	1.43e-06
CCGGTATTTGAGTATGGTCAAAGTCCGCGTAATTTGGCTATTATTGGGATTAAGAAATGA	CUST_509_PI437012962	PEXP_060600	KGO45432	hypothetical protein	11.1027	0.189443	0.0266131	0.0368247	0.00524162
AACAAAATCTGTGGATGGCCCGGTAGCGGAGGATAATTACGGTGCTAATTATCGCTTTGT	CUST_633_PI437012962	PEXP_094160	KGO43515	Major facilitator superfamily domain, general substrate transporter	10.0318	-0.445923	0.00638561	0.00992901	0.00141329
GAAGTGGTCGTCTCCAAAGAATCTGTTAAGTGCCTTCACACCCAAGAAGGTGAAAAAGAC	CUST_2085_PI437012962	PEXP_039160	KGO48052	hypothetical protein	8.20811	-1.46831	6.48e-08	4.82e-07	6.86e-08
AGAATGCTTCAATGCTACACCAGGCTCACCACTATCAAGGCAATGGCCATCATTTGATGT	CUST_5187_PI437012962	PEXP_079940	KGO37978	Zinc finger, PHD-finger	9.08921	-0.936956	1.41e-07	9.16e-07	1.3e-07
ATCTGGAGTGAATCATCGCACAACCCATTCACATTACTTGAACTCCTCATGGCTTTCAGG	CUST_1845_PI437012962	PEXP_035070	KGO40123	Acetolactate synthase, small subunit, C-terminal	7.87831	-0.392942	0.00433211	0.0069688	0.000991937
TTTTGGATTTTCGCCTATTGCATCTGGTATTACCTGTTCAAGCTCCACATTACCGGGTTC	CUST_2109_PI437012962	PEXP_039400	KGO48076	Nonaspanin (TM9SF)	10.1139	-0.244769	0.0191586	0.0273026	0.00388625
ACTTATCGAGAGATTTTGCTAGCCCCGATCAAGGATTCACCGGAATATCAGGAAACACAG	CUST_6102_PI437012962	PEXP_030700	KGO40494	hypothetical protein	6.87327	-2.93473	8.87e-13	4.33e-11	6.16e-12
TACGAAATGCTGTACGGCACTACTCCATTCAAAGGCAAGAACCGAAATGCGACATTTGCT	CUST_3349_PI437012962	PEXP_037120	KGO35924	hypothetical protein	10.0959	0.172612	0.0248948	0.0346473	0.00493169
AGGAGGAAGAGTCTTGTTAGTGCGGCTTTGGCCTCGATGGTTGAGAGGGATGATGATTGA	CUST_2339_PI437012962	PEXP_009100	KGO48817	hypothetical protein	11.268	-1.14263	4.78e-08	3.76e-07	5.35e-08
TTACCTGAGCACAACAAAAGATGAGGGCAACAAAAGGTTGGACTTCCGATTTGCCCACTA	CUST_9075_PI437012962	PEXP_098130	KGO46201	Major facilitator superfamily domain, general substrate transporter	5.65482	-0.566238	1.65e-05	5.04e-05	7.17e-06
CAGAATGTCGTGGAAGGAGTGAAGTGGGTACTTAGCCAGGTTGAAGTAACGAATGTCTAA	CUST_1453_PI437012962	PEXP_067880	KGO46618	Alpha/beta hydrolase fold-3	6.33237	-0.208963	0.0243108	0.0339003	0.00482536
CTAAGCGTTTTGCCGAGGAGATGGAGAAGTATAAGGTTGCTTTGAGGGTTTACTTTGTTT	CUST_2409_PI437012962	PEXP_058620	KGO38982	hypothetical protein	5.40039	0.339685	0.0104475	0.0156006	0.00222059
CTGGCATTCGTTTCCGATGCCAGAGAACAATTTAGTGCTTCTATTGCGAGCAGAGAATAA	CUST_10709_PI437012962	PEXP_005460	KGO36747	Trichodiene synthase	6.72264	-0.803775	8.4e-07	4.04e-06	5.75e-07
CCAAAATTCGCGAATTCGAACGCGAATACAACATCAGACCCTCTTGCATCATGGCTGTAA	CUST_5458_PI437012962	PEXP_086370	KGO40825	CheY-like superfamily	9.82978	-1.91937	3.29e-09	4.12e-08	5.86e-09
TACTTCTTGATGTCACGGTTCATGTTCCCCTTTATCATCATTGGTCTGTTCTTCGCCGTG	CUST_2777_PI437012962	PEXP_050970	KGO42147	Actin cortical patch SUR7/pH-response regulator PalI	11.6851	-4.88119	1.3e-08	1.29e-07	1.83e-08
TGTACAGTTTTTGCTAGGGTGGGAGGTTACAGATCCTAATTTGCAGACGCATTGGAAGAG	CUST_9013_PI437012962	PEXP_055000	KGO44045	hypothetical protein	9.88878	-0.32006	0.00912113	0.0137631	0.00195904
TTTTCTTGCTCAGTGATGCTTCGTCGTATACGACTGGACAGATTCTCAGTGTTGATGGTG	CUST_4082_PI437012962	PEXP_042060	KGO48404	Glucose/ribitol dehydrogenase	13.3386	-0.809857	2.04e-05	6.05e-05	8.61e-06
AATCAAATACTGGCAAATGCCAGAGGGTCAGCGCAAGATGAAGGACCTCCTAATGTTTGT	CUST_3505_PI437012962	PEXP_015500	KGO47857	Alternative oxidase	9.13237	-0.964459	0.0071037	0.0109507	0.00155872
CAGGATACTCTGATCGAAATCACAGGAAGAAATGTGGAGAAAGTGACGATCAAGGCTTAG	CUST_3019_PI437012962	PEXP_053410	KGO42389	Glycoside hydrolase, family 2, N-terminal	9.19618	-1.1453	1.49e-06	6.52e-06	9.28e-07
TTAAGGCAGAGCAAGTACCCCTGGACAAGTTCGAATTCTTCACGAGAATTCACTACAAGG	CUST_10507_PI437012962	PEXP_054500	KGO42042	Isopentenyl-diphosphate delta-isomerase, type 1	13.1146	0.601861	5.89e-05	0.000150627	2.14e-05
GTGCTAGACAACCTTGGCAACGTCGGAAATAATCCCAATAATCCTTATTGGTTCATCTAG	CUST_9808_PI437012962	PEXP_090030	KGO44934	Trimethyllysine dioxygenase	14.169	0.243783	0.0261771	0.0362714	0.00516285
GCTATGTTTTTTGCGTTTGAGCTTGTTATGACGGTCGTTATTGCTGCGGTTGAGAAGCGA	CUST_1189_PI437012962	PEXP_073650	KGO48635	Major facilitator superfamily domain, general substrate transporter	6.07096	0.412628	0.00301637	0.00503456	0.000716617
AATTTTCCAATTGAACGTGCTCGCCTACAAACAGTATTCCCAGCAATGGCTATCGGCGTT	CUST_5288_PI437012962	PEXP_080950	KGO38079	Major facilitator superfamily domain, general substrate transporter	6.53601	0.243716	0.0298494	0.0409421	0.00582768
AACGCTGATCCCTACCAGATCACCGGTATCATCGTTGAGACTATGTGTGGTGGCCTCTAA	CUST_4921_PI437012962	PEXP_077280	KGO37712	Glutamine synthetase, beta-Grasp	15.8113	-0.706709	1.16e-06	5.31e-06	7.55e-07
ACAGCAGATTGAGAGTGATGAAAAATACCAGAGCGACGATACTCGCTTCTGGGTTGATGT	CUST_10689_PI437012962	PEXP_005260	KGO36727	hypothetical protein	5.49301	-0.872456	0.00067367	0.00130302	0.000185471
CAAAAAGTTCTCCAATGTCTACAGGCTGCATGTCACATATAAGTCTGCCTCTGGCAAGGT	CUST_4182_PI437012962	PEXP_017490	KGO45869	Signal peptidase complex subunit 2	11.4983	0.221296	0.00303061	0.00505554	0.000719604
TTTGATAGTCCCCTCCTACGTCGCTTGGGGTACTATGAGGAGGGCAAGAATAATGAAATT	CUST_2694_PI437012962	PEXP_050140	KGO42064	Oxoglutarate/iron-dependent dioxygenase	10.1515	3.09075	1.76e-09	2.44e-08	3.47e-09
TTGATGACCAACTTCATGAAGGAGAAGCCTGAGCTATGGAACGAGGATATCGCTGTCTAA	CUST_9373_PI437012962	PEXP_029430	KGO43196	CMP/dCMP deaminase, zinc-binding	13.515	-0.428365	0.00241364	0.00411088	0.000585142
AATACCGTTTACACATATTCCACATCACACTTAATTCTCGGGCATGCGCCTGAACTTTCA	CUST_10226_PI437012962	PEXP_089030	KGO41679	hypothetical protein	7.46074	0.345568	0.00766117	0.0117506	0.00167258
TTCAGTATACTGTTTTCATCACGAGATTTGCAGCCTATCACAGCCCGGTCATTGGTGGTA	CUST_3475_PI437012962	PEXP_071360	KGO40632	Alpha/beta hydrolase fold-1	8.92907	0.388836	0.000448578	0.000906898	0.000129088
TCATGATTTGGAAGGTTCAGTTGAAGAGTGTTCGGAACTGCTGGTGGTGGTTCAAGAATG	CUST_1661_PI437012962	PEXP_033220	KGO39939	UbiA prenyltransferase family	10.038	-0.647244	1.13e-05	3.65e-05	5.19e-06
TTCCGCAATGCCTCCGAGTATATTCAGCCCAACTCTATGAAGGCTTGCATTTTTGATTAG	CUST_3_PI437012962	PEXP_013860	KGO47499	Aldolase-type TIM barrel	10.9262	-1.52682	3.43e-05	9.49e-05	1.35e-05
ATCCAGAAGTGCGGATACCAATGCAAGAACGGAGGCGATGGTCACACCGACAGCTGCTAA	CUST_2531_PI437012962	PEXP_043920	KGO39311	hypothetical protein	11.5574	4.01616	1.65e-10	3.59e-09	5.1e-10
GATTCCACGGCCTTTGCTGATCTGACTGATATACAAAACCCGAACTTTGAGTACGTATAT	CUST_775_PI437012962	PEXP_095590	KGO43657	Major facilitator superfamily domain, general substrate transporter	8.33766	-1.25604	1.12e-05	3.61e-05	5.14e-06
GTGGATCAAGGATGAGAAGGTTCCTGAGGATATGGATGAAGATGAATGGATCAAAGATGA	CUST_2175_PI437012962	PEXP_105990	KGO41219	Helicase, C-terminal	8.76646	-0.700793	3.89e-06	1.47e-05	2.1e-06
GTCCCTCCGGCGTATGATTTTGGTGCATATGATTTAACTGAAAACACTGGAGAGTTGTGA	CUST_190_PI437012962	PEXP_090340	KGO45004	Transcription factor, fungi	9.96976	-0.803009	1.33e-06	5.93e-06	8.45e-07
AGTGGGGAATTTATGCGTTCTTTCTTTCCCCATTCCAATGACAATGAGAACTGGGAATCT	CUST_1349_PI437012962	PEXP_066830	KGO46514	Transcription factor, fungi	9.62597	-1.01497	2.25e-08	2.04e-07	2.9e-08
ATGTCAATTAAAGAAAGTAAAGACCTCCCCTCTGTGGACATTCTGAGTCCGAATAGGAGC	CUST_8346_PI437012962	PEXP_087530	KGO40970	Protein phosphatase 2C	12.9132	-0.828162	6.64e-08	4.92e-07	7e-08
CGTACCAGTGATGCTCTCGCTTATGCCATGGCTGCTCTCGAGGAAGAGGATGACGAGTAA	CUST_4352_PI437012962	PEXP_045880	KGO39114	hypothetical protein	9.49727	-1.03355	5.12e-06	1.86e-05	2.65e-06
ACATGAATTACAAGGCGATCTCAAACAACAGAGCCTAGCTCCTCAGCTCAGTATTCGATC	CUST_1156_PI437012962	PEXP_073320	KGO48602	hypothetical protein	7.29529	0.984438	1.83e-07	1.14e-06	1.62e-07
TTGCTCAATGATCCTCACTACGCCTTCGATGGACACTTACAAAGGTATCAACAATGCGCT	CUST_5280_PI437012962	PEXP_080870	KGO38071	hypothetical protein	5.77205	-0.396377	0.00219493	0.00376648	0.000536119
GAAACTGCTCATGAGAACGACAAGCTTAAAAATGTTCTTGAGCGATACCGTGACCGCTAG	CUST_1366_PI437012962	PEXP_067000	KGO46531	hypothetical protein	8.42363	-1.05856	1.94e-06	8.1e-06	1.15e-06
AACATTTCGTTTGTGCCGTGCTCAGGAGTTCTGGGTGATAACATTTCTCGACGAACTGAT	CUST_3976_PI437012962	PEXP_027180	KGO42969	Translation elongation/initiation factor/Ribosomal, beta-barrel	11.2633	-0.383063	0.000521156	0.00103736	0.000147657
CCTCAGAGTTTGAACATCGAAGACCAGCTCAGACATATTCATCAGCTTGCCAAGAAATGA	CUST_8945_PI437012962	PEXP_003010	KGO37293	Pre-mRNA splicing factor PRP21-like protein	11.0386	0.321317	0.036531	0.049346	0.00702389
ACTGAGAAAAGGGTGATCAGTAATCAGCGCGGCTATTACTTTTCTCAGGCACAGGGATAT	CUST_7428_PI437012962	PEXP_042890	KGO39448	hypothetical protein	10.4461	0.961573	0.000106549	0.000251879	3.59e-05
GTTTTGAAAATGCCCTTCGAGCTGAATTCCTCCATCAAGAACTCGTTGATACGTTACTAA	CUST_10117_PI437012962	PEXP_087940	KGO41570	hypothetical protein	10.2035	0.281613	0.0233417	0.032694	0.00465366
ATTCTGTCTAGTCTTGTTTGCAGTGCTATCTTCAAGGCATCTCAGAAGCAAAGAGGGGAG	CUST_10541_PI437012962	PEXP_081390	KGO47340	Major facilitator superfamily domain, general substrate transporter	12.2334	-1.63193	1.71e-09	2.39e-08	3.41e-09
AAATGGATCTCGAGAAGAACTTCCCGCATGTTAATTCCTGGTTGAACCGTATCAAGGCTC	CUST_2658_PI437012962	PEXP_009360	KGO49269	Glutathione S-transferase, N-terminal	11.6924	0.814265	0.00300139	0.00501096	0.000713259
AAATGTGAGCATCAAGAACATGGACATCAAGCTGAAGAAGTCCAGCCACAAGCTGCTCTT	CUST_5065_PI437012962	PEXP_078720	KGO37856	hypothetical protein	9.334	-3.04261	6.4e-06	2.24e-05	3.19e-06
TTTTTCCCAGCAAAGAAACAAGTCAGCTACCGGTACCCACTGGAAGAAGAAATTCGCACA	CUST_5262_PI437012962	PEXP_080690	KGO38053	hypothetical protein	10.2752	1.27475	0.000430673	0.000875099	0.000124561
ATGTTCCTTAGTGCGATCTACGCAATTAAGGGGTATCGAGATGAGAGAGAGTCGGTGAAA	CUST_5707_PI437012962	PEXP_089150	KGO41703	Major facilitator superfamily domain, general substrate transporter	12.5476	-0.412619	0.000956763	0.00178003	0.000253369
TCGGCGAAATATTCGGATAGAAAAGGGCTGATTATGATATCTCGTATATCACGCTCATGA	CUST_9433_PI437012962	PEXP_092500	KGO43881	Acyl-CoA N-acyltransferase	6.71018	-1.44985	1.65e-09	2.32e-08	3.3e-09
ATTTCCAGTGATTTTGCTGACGCCTGGCGCAATTTTGGTCTGATGTGGGTGTACATTCTT	CUST_6361_PI437012962	PEXP_061860	KGO45589	CDR ABC transporter	5.71658	-1.33812	3.75e-09	4.58e-08	6.52e-09
AAGAAGCAGTTGTCCCTCGATGAGATTGAGAATCTTATGGAGCGCGATTACTTTATGGGC	CUST_9049_PI437012962	PEXP_055360	KGO44081	ClpP/TepA	11.1874	-0.289966	0.0014447	0.00258177	0.000367488
ATTGACTACAGGTTACTCTTGGATTTCGCACGTCGCATCAGCAAATACAACCACGAAGCA	CUST_2146_PI437012962	PEXP_039770	KGO48113	Mediator complex, subunit Med4	9.68791	-0.415627	0.000210318	0.000461287	6.57e-05
CTTGATCTGAGTATACGCCAGAGTTTGCGGGTCCACGGCATGTTTGGCATGAAGTTATAA	CUST_319_PI437012962	PEXP_091630	KGO45133	Acyl-CoA dehydrogenase, N-terminal	13.6836	0.382754	0.0272697	0.0376399	0.00535766
TTCGATTTCATCAAGACCCGTCTTCAGAAGCAACAGAAGGACCCTAAGACTGGCTTAGTT	CUST_3689_PI437012962	PEXP_084830	KGO41120	Mitochondrial carrier protein	8.89027	-1.72608	3.46e-08	2.89e-07	4.11e-08
TATGAAGATTGGGAAAGCGACGGAGGGGTAAATCTTTGGCAGATGATCAAAGACCTTGAA	CUST_9943_PI437012962	PEXP_024450	KGO42574	hypothetical protein	9.50719	1.95584	4.32e-08	3.46e-07	4.92e-08
AGTCGTCTGTGCCGTCGAAGCGCAAGTACGAATTCTCGCCGCCTGCGGAAAAAGAAAACG	CUST_7686_PI437012962	PEXP_104560	KGO41380	hypothetical protein	11.0511	1.86884	2.21e-08	2e-07	2.85e-08
GACGTCTCTGTCCTTGACCTCAGTGATCTTGAGAACAAGTTCTTCATCTATCCACTCTAG	CUST_7810_PI437012962	PEXP_063750	KGO46977	Major facilitator superfamily domain, general substrate transporter	5.66944	-0.351667	0.00600348	0.00937833	0.00133491
ATTCATCGCACAGACCAGGTAAAGATTGAGTATGGGGAAAGACCTCAAGGTGATCACGTA	CUST_7974_PI437012962	PEXP_044920	KGO39222	hypothetical protein	9.79028	1.6252	4.58e-08	3.63e-07	5.17e-08
ACTTGTTGCAGAAGCCATTCATATACCATCAGCCTGGTACTCAGAGTACTCAGTCTTCGA	CUST_5487_PI437012962	PEXP_064780	KGO46788	Armadillo-like helical	9.06262	0.514672	8.31e-05	0.000204125	2.91e-05
ACCATCAGGCCAGCAGTACCTTTCATCATCGGGTTTGAAGAATTGTTTTGTCGTCAACCA	CUST_10894_PI437012962	PEXP_007320	KGO36932	hypothetical protein	9.28515	-2.40354	3.99e-10	7.36e-09	1.05e-09
AAGTATCGTCTTGTTATGCCACCAACACTATTCGTGTTACTGGCTGCTCCTTTCTGGAAG	CUST_6344_PI437012962	PEXP_110340	KGO38756	Inositolphosphorylceramide-B hydroxylase	12.0982	0.635311	0.000440648	0.00089266	0.000127061
GGTATTCCGACTACTCGGGGACATCGTGCTCGTGGTCGCCCAGCCAAGAAACAAGAGTAA	CUST_6855_PI437012962	PEXP_108680	KGO41862	hypothetical protein	6.60386	1.15919	4.46e-05	0.000118355	1.68e-05
CTCAAACGGCTATCTTCAAGGAGACAACTACCAACTTGACTCCTTGGGAAGACCTAAAAA	CUST_4413_PI437012962	PEXP_046490	KGO39175	Glucose/ribitol dehydrogenase	7.76123	1.09465	2.63e-07	1.54e-06	2.19e-07
CAGGATATGAGAAACAAGAAAGTCAACATGACGAACTTTATAAGGCAGGTGTGGGATTGG	CUST_8259_PI437012962	PEXP_102730	KGO36428	hypothetical protein	10.7132	1.13109	4.36e-08	3.48e-07	4.95e-08
TACCGACTATGGTGCCGCAGAATGATGGGGAGGAGTTGGATAGAGCGTTCGGTGGTCTAG	CUST_6659_PI437012962	PEXP_020700	KGO44552	hypothetical protein	11.0429	-0.395433	0.000118016	0.000275938	3.93e-05
CGGATTCTTTACGACATGGGAGAAGAAGACGATTTCGACGAAGAAGAGGATGAGATTTAG	CUST_8621_PI437012962	PEXP_012430	KGO49194	Histone acetylation protein 2	12.9107	-0.280064	0.00204409	0.00352872	0.000502277
ATGGGCGAAAATGAATGACACAATGAACACACAACTCATTCCACCCTCTGCACCATTGCT	CUST_6537_PI437012962	PEXP_022500	KGO42721	hypothetical protein	9.82763	-0.74888	1.49e-06	6.52e-06	9.28e-07
TAACACTGTTGTTACTATCCTCTGTGACGGTGCTTATCGGTATGCGGATCGTTTGTTCTC	CUST_854_PI437012962	PEXP_101460	KGO38204	Tryptophan synthase beta subunit-like PLP-dependent enzymes superfamily	13.5626	-0.380437	0.000124045	0.000288479	4.11e-05
ATTAAAGGTCTTCTCAAGCCAGTCAAAAAGGATGTGAAGAGCTTATGGAAGGCGAATTAA	CUST_176_PI437012962	PEXP_090200	KGO44990	hypothetical protein	6.10042	1.66868	4.1e-06	1.54e-05	2.19e-06
CTTTGGGCTGGCTTCCTTGATGATGTTATGGGACCCAAGGAGACCGCTCAGAGGAAGTAG	CUST_1826_PI437012962	PEXP_034880	KGO40104	hypothetical protein	16.9967	-0.344679	0.00215578	0.00370563	0.000527458
AGATGAGGTTCGTACGTTTATCCAGAAGTGGAATGAGAGGGAGCTTCTGCTTGAGAAAGA	CUST_8049_PI437012962	PEXP_022050	KGO44829	Single-stranded nucleic acid binding R3H	11.2834	-0.960813	2.4e-07	1.43e-06	2.03e-07
TTGCTTGATAGGACAATATCGGATGCAGACCGGAAGAAGGTCATCCAAGCTTTACAAGAG	CUST_3915_PI437012962	PEXP_026570	KGO42908	Endonuclease TnsA, N-terminal/resolvase Hjc/tRNA endonuclease, C-terminal	9.76957	-1.00963	6.87e-08	5.05e-07	7.19e-08
TAAAGACAAAGACGAAGGCGCTCCGGCAGCCAAGAAACGGAAGACTGCGCCCGTTGTTGT	CUST_6155_PI437012962	PEXP_056810	KGO44188	hypothetical protein	12.5914	-4.34603	3.85e-14	2.83e-12	4.02e-13
TTCCAGGAGATGCAGAAGAAGACGAAACATGTTAAAACCGAGGCGGGTAACAAGCAATAA	CUST_10215_PI437012962	PEXP_088920	KGO41668	hypothetical protein	14.1193	-3.36788	1.16e-07	7.8e-07	1.11e-07
TTCCGTCCTTCTTCATACCCTGCTTTTTGGAGAAGAAAATGAACTTCCGCAGTCACGTCA	CUST_5725_PI437012962	PEXP_089330	KGO41721	Transcription factor, fungi	8.43658	0.223655	0.0316418	0.0431326	0.00613949
TAAGAAATGCGACGAGCTCAACTCTATGGTCTACACCTACAATCAAGGAGTCGTTCTCAG	CUST_4749_PI437012962	PEXP_031170	KGO40302	Six-hairpin glycosidase	8.84083	-0.572604	4e-05	0.000108065	1.54e-05
TGGGTTCTTTCTGCTCCGCATCAAGTGAAAAAGAATGGTCGATCACATTGGAGTATGTAG	CUST_335_PI437012962	PEXP_091790	KGO45149	hypothetical protein	9.63635	0.477425	0.00226962	0.00388668	0.000553229
AGAGGAAATTGAGAAAGAAGGTGCCACAGCTCGTGAAGTTTTTATTGGGTCGCAGCGTTT	CUST_2953_PI437012962	PEXP_052750	KGO42323	Nitrilotriacetate monooxygenase component A/pristinamycin IIA synthase subunit A	6.88924	2.81107	2.3e-10	4.61e-09	6.56e-10
TAGGAAGTCTAATATGGATTTGAGGACAGATCGATATGATCCTTCTCAGGAAGATGGGCC	CUST_2613_PI437012962	PEXP_044740	KGO39393	Amino acid/polyamine transporter I	7.68783	0.458704	0.00238123	0.00406053	0.000577975
TTGTCAAGAACCAGCGTGGTATCGTTGGTGCTTCCCTCGATGTGATCAAGGAGCGCCGCT	CUST_425_PI437012962	PEXP_069770	KGO47759	Ribosomal protein L24e-like protein	16.1026	-0.320799	0.00452862	0.00726169	0.00103363
ACAAATTGGAGGATGGTGTGGCAACCTTCAAGCGCATTCTTCACACTGTTCTCGTTAACA	CUST_4051_PI437012962	PEXP_041740	KGO48373	Coatomer alpha subunit	10.5856	0.273365	0.00415149	0.00671046	0.000955165
GAACTTTACGACTTGGTATGTCTCTATCCCTGATTTTGTCTTCTTCTTTGGGCTTTACTA	CUST_8474_PI437012962	PEXP_010960	KGO49047	Concanavalin A-like lectin/glucanase, subgroup	5.56384	-1.17107	1.1e-06	5.06e-06	7.2e-07
GCGATTGTTGATTTGGTCGGCTCAAGCTTGGATGCATATGCGGATCTTCTGGAATTCTAA	CUST_589_PI437012962	PEXP_061400	KGO45512	hypothetical protein	10.5158	-0.921183	1.17e-06	5.34e-06	7.6e-07
TTCCAGGATGTTTTTGCGGAGGGATTCAGCTTCATGGATGAGTATGGATATTTTGGCCCT	CUST_1490_PI437012962	PEXP_068250	KGO46655	hypothetical protein	9.47267	0.8328	0.00507121	0.00806102	0.0011474
CCTATTATCTTCAATCGCGTTGGGGCAAGACTGAGGAATAGCTATGCAACTAAGTTCAAC	CUST_4820_PI437012962	PEXP_031880	KGO40373	Major facilitator superfamily domain, general substrate transporter	7.25685	0.333852	0.0022867	0.00391443	0.000557179
GAAGAAGAAACTGATTCTGAAACTGAAGCTGTCCATAAAGAGGCACAGAAGCTGCTTCGT	CUST_3372_PI437012962	PEXP_037350	KGO35947	AP complex subunit beta	12.5105	-0.706232	9.21e-07	4.37e-06	6.22e-07
TGTTGATGCTAGCGTCTTCCCGCTTGAGCCTAGTGGTAATATTCAGGCTACTATTTATGC	CUST_762_PI437012962	PEXP_095460	KGO43644	Glucose-methanol-choline oxidoreductase	11.6426	1.62914	5.65e-06	2.03e-05	2.88e-06
TATTTGTGTTTTGTATGGGGATGCTATGCGGTATGAGGTTTTGGACTTGGATGCTGCGAT	CUST_6316_PI437012962	PEXP_110060	KGO38728	Anaphase-promoting complex subunit 4	10.3808	-0.475388	1.35e-05	4.23e-05	6.02e-06
GGATAGGAGGGAATGTTATTTCAAAGACGGCGAGTGGTGGAACGAAGTGAAAATGTCCAT	CUST_3380_PI437012962	PEXP_037430	KGO35955	Acyl-CoA N-acyltransferase	5.63571	0.636345	0.000513699	0.00102333	0.00014566
TATGATCACATAGCAGACGTCGATCGTCGGTGGGGTAAATCAATAGGAACTAGCGTTGTT	CUST_9571_PI437012962	PEXP_041360	KGO48316	Monooxygenase, FAD-binding	7.4271	-0.388138	0.0345441	0.0467752	0.00665797
ATTTAAGTGATATGATTGCACAGGAGCACCGCAAAAGATTCCGAAAGGAGGAGGAGAGAC	CUST_8069_PI437012962	PEXP_004680	KGO36634	protein of unknown function DUF382	12.629	-0.386843	4.89e-05	0.000127816	1.82e-05
GCTCAAGCTGAGGAGCGGAATCAGGAAGAAGCTAGTAAGTTTTTCTGTGTTGATTTTTGA	CUST_1666_PI437012962	PEXP_033270	KGO39944	protein of unknown function DUF1279	10.2362	-0.375734	0.000482878	0.000969009	0.000137928
TACAAGAAAGAGGAATCAGATCACCTCCTTAAGTTCCTGTACGACCACATCGCCTTGTCA	CUST_7088_PI437012962	PEXP_002530	KGO37228	Taurine catabolism dioxygenase TauD/TfdA	10.8172	1.78617	3.47e-07	1.92e-06	2.73e-07
AGTAGTGTCTCTGCTGAAGACCTAATCCGTGAGGAGAGTCAGGATGTCCGAAAAGTTATT	CUST_7446_PI437012962	PEXP_043070	KGO39466	hypothetical protein	9.82622	-0.462467	0.00324923	0.00538517	0.000766523
TGGATCTTCTTCAAATGGGGCCCTCAATTGAGGGCGAAGAGCAAGTACAGTTTAAAATTG	CUST_9988_PI437012962	PEXP_024900	KGO42619	Peptidase M20	6.32659	-0.282839	0.017291	0.0248383	0.00353548
GAGGCGATCAAGGGTCTACAGAATCTCGAAGATGTTTGCTATAAGAGTAGCACTTCTTGA	CUST_10300_PI437012962	PEXP_102950	KGO36335	Kinetochore subunit NKP2	8.18765	-1.23365	6.63e-09	7.39e-08	1.05e-08
TCATCTATGTTCGCAACTTGCCCTGGTCTACTTGCAATGAGGACTTGATCGATCTGTTCT	CUST_5004_PI437012962	PEXP_078110	KGO37795	Nucleotide-binding, alpha-beta plait	12.9444	0.386328	0.000248998	0.000536295	7.63e-05
ATCAACTTGTCCAAGCATATCGAGAACCAGGGTGGTAAGCTTGTGTTTGTTGGATTGTGA	CUST_8408_PI437012962	PEXP_010300	KGO48981	Cyanovirin-N	14.6115	0.889711	9.36e-05	0.000225038	3.2e-05
TATGAAGCTGCGCTTAAGGAGCTGGATGTGCAGGCTGTTTTTGCTGGGGCTGATGGTGGC	CUST_1128_PI437012962	PEXP_073040	KGO48574	Essential protein Yae1, N-terminal	8.82358	-0.66083	5.3e-06	1.92e-05	2.73e-06
TGTTCTTTCTCGTGGATGGAATGGGATTTTGGATGGGTTCACTCTCATGAAGAGTGGACA	CUST_7023_PI437012962	PEXP_001880	KGO37163	Polyketide synthase, enoylreductase	8.65304	1.01888	2.68e-07	1.56e-06	2.23e-07
GTATCAAATGCCAAGAACTTTCTGCGGACCATGGCCCAGCCATTCAAATCGAAAGATCAA	CUST_2374_PI437012962	PEXP_058250	KGO38947	Helicase-like, DEXD box c2 type	10.3394	-0.177092	0.0232764	0.0326071	0.00464129
AAGTACATGTGGAAACTCATCAAGGATATTCCAGAGTGGTCTGACTTGCTTGAGGAATGA	CUST_2203_PI437012962	PEXP_106270	KGO41247	Acyl-CoA N-acyltransferase	9.02585	-1.01091	9.49e-09	9.95e-08	1.42e-08
AGAATGGGGATGAGACGCGTGGGCTTGGTCATACCTGGCAAAATGATATCTTTAATGTTG	CUST_8719_PI437012962	PEXP_047700	KGO39594	hypothetical protein	13.1321	-0.421907	0.00197099	0.00341956	0.000486739
AAATTGGGCGATAAGCCTCATCCTGCTATGATCTCTTCATTCAAAACCACCGAAGTCTAG	CUST_2398_PI437012962	PEXP_058500	KGO38971	Tetratricopeptide-like helical	9.68738	0.686096	1.22e-05	3.87e-05	5.51e-06
TCATACATGTCGAGAATTATCCTGCGAGTGAGTATTAAGCGGGCCGCTAATGAAACTCCA	CUST_2645_PI437012962	PEXP_009230	KGO49256	Short-chain dehydrogenase/reductase SDR	9.54228	1.7544	2.64e-08	2.3e-07	3.28e-08
TGATATCAAAGCTGTCATCGAATGTACACAAGAGCTGGTCTCGTTGTACGAGGTTTGGGA	CUST_10190_PI437012962	PEXP_088670	KGO41643	Cyclin C/H/T/L	11.0444	-0.997515	4.68e-08	3.69e-07	5.25e-08
TGGCAATGATAATTAGCGTGGTGAATGTTCTGGCAAGTTACATCTTCAGCGACCCTGAGA	CUST_1710_PI437012962	PEXP_033710	KGO39988	hypothetical protein	9.35864	1.02379	3.55e-05	9.74e-05	1.39e-05
CAGTTGTTGCTTGATCTTGGTTTGGTTGATGAGGCCAAGGAGATTGTTGAGACTTGGATG	CUST_7202_PI437012962	PEXP_083330	KGO38640	Amine oxidase	9.00761	-1.10674	0.00152061	0.00269967	0.00038427
CACAAGGAGTACGACAATCCAAACACTGGTACCAGCTACCACCGTGACTATGAGCGGTAA	CUST_9901_PI437012962	PEXP_024030	KGO42532	hypothetical protein	8.52198	-1.7442	7.02e-09	7.74e-08	1.1e-08
TTTAAGTCGAAGGACATCGCGTTGAAATCTGAAGCTTGCTGGAAAATGATGGGGGTAAAG	CUST_3258_PI437012962	PEXP_004320	KGO37447	FAD-dependent pyridine nucleotide-disulfide oxidoreductase	8.66096	-0.839649	7.52e-06	2.56e-05	3.65e-06
TGAGGAAGATTACGATATGCTTTCTAGGCACACGCTGAATGGGCGACAGATCAAAAACTC	CUST_7556_PI437012962	PEXP_017100	KGO46068	ATPase, AAA-type, core	12.6205	1.28004	4.08e-08	3.29e-07	4.68e-08
TCTTCTGGACTTTGGCAGTAAGAGTACGAGATGAGGAGGATATGCTGAGACAAAGGTTTG	CUST_3361_PI437012962	PEXP_037240	KGO35936	Phospholipid methyltransferase	8.44648	-1.02639	9e-08	6.29e-07	8.96e-08
CAAAAACCAAACCAAATCAAGAGACTGTGAGTGCTGGAGAAACAGGACGCACAACACAGT	CUST_10416_PI437012962	PEXP_000660	KGO44375	hypothetical protein	5.56825	-0.330198	0.00144617	0.00258393	0.000367795
ATCTTGGTATTGAAAGATCACCTGGACGCGATGATATTTCCACGGATGAAGATCTTCGTC	CUST_5568_PI437012962	PEXP_065590	KGO46869	hypothetical protein	10.5935	0.410306	8.66e-05	0.000211073	3e-05
TCTGCTGATGAATTTGGGATGATGCTTTTTTCTGTTTGTGCGCATATCCATGGGTGCTAG	CUST_2931_PI437012962	PEXP_052530	KGO42301	hypothetical protein	9.65613	-1.04926	2.77e-07	1.6e-06	2.28e-07
CATGGATGCGATTGATATGATTGAAGAGGAAAGATCGATCTATGAACGACGGCCTTCGCA	CUST_2808_PI437012962	PEXP_051280	KGO42178	Nucleotide-binding, alpha-beta plait	14.1678	0.17959	0.00599618	0.0093713	0.00133391
CACAGTTCTGGCTTTAGTCCTGCACTTCATCCTACTATGGAAACTGCCGTTGATGCATAT	CUST_4089_PI437012962	PEXP_042130	KGO48411	Amidohydrolase	6.59479	0.817616	4.29e-05	0.00011446	1.63e-05
CGATTGGGGGCAATTGATGCTCCCCTTATGGAGAACTGGATAAAACAGTGGAAGTTTTGA	CUST_764_PI437012962	PEXP_095480	KGO43646	Male sterility, NAD-binding	8.38447	1.43186	2.51e-10	4.92e-09	7.01e-10
AAACTAGGGTCATTGTACAATCTGGAAGCTCTTGACGAACGGGAAGATTCAGTGATCACC	CUST_1419_PI437012962	PEXP_067530	KGO46584	Chromatin modification-related protein EAF7	8.86443	-0.709552	8.63e-07	4.13e-06	5.88e-07
AAGCCTCACTCTAGTGTGATCTTTGATCTTACTGACCCTGAGAACCCTCTCTACTACTAG	CUST_2525_PI437012962	PEXP_043860	KGO39305	hypothetical protein	5.65057	-0.922572	4.28e-06	1.6e-05	2.27e-06
AGATGGGTTAAGCAGATTGAGAAGGTGCTTGGCGAGCGTCTCGATGATATGTTAACTTAG	CUST_2099_PI437012962	PEXP_039300	KGO48066	HEAT, type 2	13.0421	-0.603092	2.65e-05	7.56e-05	1.08e-05
AAACACCTTAACCTCGATGATATGGACTTTGGCGATGATGGAATCCTGCCGACTCTGAAA	CUST_7514_PI437012962	PEXP_016680	KGO46026	GPI mannosyltransferase	12.0309	-1.32687	1.46e-09	2.11e-08	3.01e-09
AATAAAAGCACTCTGGTTGATATGAGCGGTGCCGTGGTCAGTGTCTTCGCCAAGCTATAA	CUST_818_PI437012962	PEXP_096020	KGO43700	Aldehyde dehydrogenase, N-terminal	13.72	-0.533682	5.67e-07	2.9e-06	4.13e-07
ATAACCTTGATGACCCGCTGATGACAGATCCAGGATTTGTAGTTCCAGGTGAGGATTCTA	CUST_533_PI437012962	PEXP_060840	KGO45456	Peptidase S1B, glutamyl endopeptidase I	7.4127	2.25434	2.26e-09	3.02e-08	4.3e-09
TATTTAGTCAAACCTCTCTCTCTTCGTAAGCTGAAGAAGCTTATAGAACCCACACTCTAA	CUST_4170_PI437012962	PEXP_060460	KGO45257	CheY-like superfamily	12.2414	-1.16168	6.93e-08	5.09e-07	7.24e-08
GTTATTGGTCTTGTATTCTGGCGAAGATGAGTATTGCCCGCATTGGGTGGATAAGGAAAA	CUST_11015_PI437012962	PEXP_008530	KGO37053	Protein of unknown function DUF1749	13.8585	0.296494	0.00156003	0.00276331	0.000393329
GATGTTGCAGCTGGTGAAAAGGGTGATGAATATAGCAAAAGTCGGGTTATTATTTCAAAT	CUST_2050_PI437012962	PEXP_038810	KGO48017	hypothetical protein	12.3115	-4.20335	5.79e-09	6.65e-08	9.47e-09
GAATTATTCACGGTATTGAATGAGAGAAGCCCAGGCGAGGTCGAGAAACCTTCTCAATGA	CUST_4640_PI437012962	PEXP_093460	KGO43775	CheY-like superfamily	11.4863	-0.321025	0.0161936	0.0233554	0.00332441
ACGTTATGTCTTGTCTGCCCAAATATATCCAGCAGTTCACTGTGTGGAAGGATGAGCTCA	CUST_3632_PI437012962	PEXP_084260	KGO41063	NADH dehydrogenase, subunit C	8.97628	-0.329383	0.00369812	0.00605158	0.00086138
AACGAGGATGTCATCAAACCTGATTTCTTGCTGGTTATCGGTGATAACCGTGAGGATGAG	CUST_9724_PI437012962	PEXP_086570	KGO40852	Trehalose-phosphatase	12.647	-0.546128	2.83e-05	8.03e-05	1.14e-05
TATTATCGCCATCGGCGTTCTCATCAAGGGAGCTACAATGCACTTTGAATATATCGCCGA	CUST_4355_PI437012962	PEXP_045910	KGO39117	6,7-dimethyl-8-ribityllumazine synthase	12.9696	-0.684295	5.08e-08	3.93e-07	5.6e-08
ACGACACGAAAAACCCTATCTTCCGTTTCGGAGATGGACTACAATACAAACCTTCCTCTA	CUST_7811_PI437012962	PEXP_063760	KGO46978	Glycoside hydrolase, superfamily	11.4441	0.477765	0.00481278	0.00767693	0.00109273
TGGCTAGAAACAAATCATGCTTCCACATGCCCAACATGTAGGAGTAATTGGAAACACTGA	CUST_5734_PI437012962	PEXP_089420	KGO41730	Zinc finger, RING-type	15.4675	1.59057	3.33e-05	9.25e-05	1.32e-05
AAGGCGAAGCCAAACAAGGCGAGAGCACAATGATTGATGTCAACATTAATCCCAAGGAGA	CUST_10150_PI437012962	PEXP_088270	KGO41603	Small GTPase superfamily, Rab type	10.9391	0.237569	0.00229701	0.00393091	0.000559525
TGTGGATTCGATGACATGTCCATCATCTCGCTTTCCGGTAACTTCTGCACAGATAAGAAG	CUST_2179_PI437012962	PEXP_106030	KGO41223	Hydroxymethylglutaryl-CoA reductase, class I/II, substrate-binding	10.9059	0.637492	6.28e-05	0.000158972	2.26e-05
AGTTTTCGACACTTAGAATTGGCCTTCAATCATTGGAATTCTCTGTCCCACGAGACCCGT	CUST_3741_PI437012962	PEXP_085350	KGO41172	hypothetical protein	7.47215	-0.754535	8.97e-06	2.99e-05	4.26e-06
AAGGCTTTGTTTATTGAGCCTAAATTTGCGGATTCCATGGTGAAGATTTATTCGAACTAG	CUST_3613_PI437012962	PEXP_084070	KGO41044	Thioesterase superfamily	10.2278	-0.259969	0.00611655	0.00953866	0.00135773
AATTTGAGAGTGATATGCTCTTCCTGGAGGCTGTCAAGGTTATGAAGCTGAAGTGCAACC	CUST_3850_PI437012962	PEXP_025920	KGO42843	DNA-directed RNA polymerase, dimerization	12.3286	-0.432434	7.7e-05	0.000190636	2.71e-05
TGTTGATATGTCGAACTACATGTACGACCTGTCCACCGTCATCGTTCACCAAGGAACAAT	CUST_2056_PI437012962	PEXP_038870	KGO48023	Peptidase C19, ubiquitin carboxyl-terminal hydrolase 2	11.5541	-1.26481	2.83e-08	2.44e-07	3.48e-08
ACTCAACATCCTATACAATAATAAATTCAAGAGCTCGAATGCCGTTCGACGCGAGGGCTG	CUST_9518_PI437012962	PEXP_040830	KGO48263	hypothetical protein	5.45864	0.388596	0.00833999	0.0127046	0.00180837
CAATGAGTTACTCAATGTTCTTCTTGCGAGTTGGGATAGAAGACAGGCCGAAAGTTCTCA	CUST_10759_PI437012962	PEXP_005960	KGO36797	hypothetical protein	7.33075	1.02789	0.000185772	0.000412763	5.88e-05
ACGGTACTAACTTCAGTTACAACATCGACACTGGCTTTGTCAACTTCGATGTGTACCGGT	CUST_1914_PI437012962	PEXP_035760	KGO40192	Peptidase M16, core	10.5298	-0.6017	8.83e-06	2.95e-05	4.19e-06
TTTTCGATTTCTCACAACATGAACTTTCGATTGCCCCTGATCTCAACGCCCAGATGATTC	CUST_8137_PI437012962	PEXP_076450	KGO37565	hypothetical protein	9.63588	0.165434	0.022954	0.0322182	0.00458593
TTGAAGACGATGAAGTCCACCCATATTTGGTCCACTGGCGATCGTTCTATCATGAAACCT	CUST_695_PI437012962	PEXP_094790	KGO43577	hypothetical protein	9.8846	1.41998	5.2e-05	0.000134976	1.92e-05
CTTCCCGAGGACCTCCACGAGAAGTTCAACAAGTACGGTAAGGAGGAGTGGGACTACTGA	CUST_8947_PI437012962	PEXP_003030	KGO37295	hypothetical protein	15.1655	-0.254302	0.000509571	0.00101672	0.000144719
TCCAAGAACTTGGATAACAGCATCAACGCTGACATTATTCACGAGGGTATGGCCATGGTA	CUST_532_PI437012962	PEXP_060830	KGO45455	RNA-induced silencing complex, nuclease component Tudor-SN	10.2264	0.385105	0.000127996	0.000296036	4.21e-05
ACTGGGGGGTTGGATCTTGGAGACATAGATGATTTTTTCGATTTTGGAAGCTGGTTTTAG	CUST_4823_PI437012962	PEXP_031910	KGO40376	Transcription factor, fungi	10.6312	-4.47757	8.73e-13	4.28e-11	6.1e-12
AAAGTTGAATCCTGGCTTGAAGGCCTTTGGGGATTGGTTGAAGGAGGATAGCAAATTTGA	CUST_7314_PI437012962	PEXP_099730	KGO46416	Peptidase C12, ubiquitin carboxyl-terminal hydrolase 1	11.0845	-6.29992	5.83e-13	3.07e-11	4.37e-12
GTTTGTTAAGACGGAATTGCAAAAGCTGAAGTCTGAGGATGAGAATGCCGATACCACCAT	CUST_4473_PI437012962	PEXP_049430	KGO39528	Pseudouridine synthase, TruD	11.0047	-0.395483	0.000181549	0.000404542	5.76e-05
CAGGCATATGACGATTTTGATAACATGCGGGCTCACAAGGTAATTTTTGAGGCGGATAAG	CUST_2372_PI437012962	PEXP_058230	KGO38945	Alcohol dehydrogenase superfamily, zinc-type	13.214	0.31332	0.0025361	0.00429765	0.000611726
ACTTTGAAGCTGTTCTCATGGAAGACTACGAGGACAAGAACTACATCCGGGAAGTTCTAC	CUST_1365_PI437012962	PEXP_066990	KGO46530	Winged helix-turn-helix transcription repressor DNA-binding	8.78075	-0.927731	3.08e-06	1.2e-05	1.71e-06
TGATACCTCGCGCGTTTTGTTTATCCTGGATGCATTAGAGCCTTTGACAGACGATGTACT	CUST_10457_PI437012962	PEXP_001070	KGO44416	Phenylalanyl-tRNA synthetase, B3/B4	7.5441	-0.761612	4.39e-05	0.000116634	1.66e-05
AAGGATAAGGACTTCGAGCTCGAGATGACGTGGATCAGCTCGGTCGATGGACCGACCAAG	CUST_4354_PI437012962	PEXP_045900	KGO39116	Proteasome A-type subunit	14.8681	0.205289	0.00410241	0.00663861	0.000944937
CTAGGCGGAGACGAAAAGATCGGAGATGATGAAAAACAGGAAGTTAGCCATATTGATATA	CUST_3617_PI437012962	PEXP_084110	KGO41048	Major facilitator superfamily domain, general substrate transporter	5.91572	0.710356	2.93e-07	1.68e-06	2.39e-07
AAAGCTATGCTGTTGCACAATGGCCGTGTTCCTTACCGTTTCCCTCTTGCTTTGATTTAA	CUST_2389_PI437012962	PEXP_058410	KGO38962	Histone-fold	11.4558	-0.223515	0.00325605	0.00539314	0.000767657
AGACTTTTATCGTTAAGGATCGCTGGTGTGCGGAGAATCCGTTTGATGATTGGGTTATGC	CUST_4912_PI437012962	PEXP_077190	KGO37703	Winged helix-turn-helix transcription repressor DNA-binding	12.1966	-0.728028	1.11e-07	7.52e-07	1.07e-07
CTGGAAAGCGAAGAACAGCAAGGCGTTCGAAAACAGCATCAAGTCTCTTGGTGATAAGTT	CUST_3763_PI437012962	PEXP_040400	KGO48208	Fungal chitosanase	6.85631	1.64131	3.4e-05	9.42e-05	1.34e-05
ACTGAGATGGACGGTATGACTTCTAAGAAGAACGTATTCGTCATTGGTGCTACCAACCGT	CUST_9245_PI437012962	PEXP_059580	KGO45344	ATPase, AAA-type, core	11.9829	0.399503	0.000178015	0.000397283	5.65e-05
ATATTGTTGGCAGTGTTCGTGGCTACATCCCCATGGTTGGATACGTTACTATCATGCTCA	CUST_6161_PI437012962	PEXP_056870	KGO44194	Peptidase S26B, eukaryotic signal peptidase	13.646	0.20534	0.034986	0.047346	0.00673922
AAACCAGACAACCATGGATGAATTACAGAACCAAGTGGAAGCTCTACAAGCCCAAATCCG	CUST_259_PI437012962	PEXP_091030	KGO45073	Protein of unknown function DUF3468	7.23111	0.447163	0.00121841	0.00221677	0.000315535
AGCGAAGCACGCAAGATCGCGTTGAACCCGAGTCTCCGTGTTGCGGAGTACTTGAATTAA	CUST_475_PI437012962	PEXP_070270	KGO47809	hypothetical protein	14.3685	-0.573113	1.81e-05	5.46e-05	7.78e-06
TCAATCGGTTTTGAGTGAGAAGCGATTCCAGGTGAGTGATGTGGTGAAACTCCTTTGTGT	CUST_3413_PI437012962	PEXP_070740	KGO40570	Helicase, C-terminal	8.00955	0.93526	0.000240533	0.000520092	7.4e-05
AACTGTGATACTACTGCTCAGATCAAGACAATGGTCTCTGCTCTTGACGATGCATGGGAT	CUST_3822_PI437012962	PEXP_025640	KGO42815	hypothetical protein	6.4143	1.17851	4.29e-05	0.00011446	1.63e-05
AAGACAGAAAAGAGTCTGAAGGATGCGTGCCAGGACATCTGCAACTTCTTGGATATCAGT	CUST_7081_PI437012962	PEXP_002460	KGO37221	NAD-dependent epimerase/dehydratase	8.984	2.38175	7.39e-07	3.64e-06	5.18e-07
TATTGATATGGAACCTGGCGGAGAGAGCACTCAATATGAGTCCATCAGGGAATTCACCAA	CUST_8440_PI437012962	PEXP_010620	KGO49013	hypothetical protein	8.67276	-4.90324	7.26e-13	3.67e-11	5.22e-12
TTATCTATGGTGTCATTCCCATGCCGACTCCAAACTATGAAGGCAGCAAAGACGAATACC	CUST_1142_PI437012962	PEXP_073180	KGO48588	Nucleotide-binding, alpha-beta plait	8.37117	-1.25193	1.46e-08	1.43e-07	2.03e-08
ACAAGATCATCAACCTGATGATAAAGCGGAAATGGGCCGACATTAATATGAGGGATCCCG	CUST_6770_PI437012962	PEXP_107830	KGO41777	hypothetical protein	8.63336	0.555691	3.49e-05	9.63e-05	1.37e-05
AGGCGAAGTATGATCCAAAGAACGTTTTCCACAAAATGCAGCCAATCGCAACTGGTGCAT	CUST_10247_PI437012962	PEXP_101180	KGO38160	FAD linked oxidase, N-terminal	11.8092	0.610836	0.00047181	0.000948549	0.000135016
TCAGCTGGCATTGATTCCACCGCTATCTATCATCGTGTCTTTTCTGAGTATTCCAGTCTG	CUST_3934_PI437012962	PEXP_026760	KGO42927	Peptidase M3A/M3B	9.75185	-0.319514	0.000669918	0.00129626	0.000184509
TAATCAGTGTCATATTCCTACTTGTTTTCGTATCCCGCTCAAAGCTGGTCCCGGATTTCG	CUST_2826_PI437012962	PEXP_051460	KGO42196	Integral membrane protein SYS1-like protein	8.69436	0.325333	0.000181139	0.000403719	5.75e-05
ATTCAACACGAATTACCTGGATGCATTGGACCAAAATGGCCAAGAAGAACAGGTCTCACC	CUST_7993_PI437012962	PEXP_045110	KGO39241	hypothetical protein	10.349	-0.224885	0.00260267	0.00439712	0.000625885
TTTGAGCTCATGAAGCAAGGAAAGATCGTTGGCCGCTACGTTCTCGAGATTCCTGAATAG	CUST_10537_PI437012962	PEXP_081350	KGO47336	Polyketide synthase, enoylreductase	17.3578	0.566608	0.00244067	0.00415274	0.000591099
TAAAGGTGTTAAATCCATGGACTTTTGCAAGGAATTCAATGCCCGCACGGCTCACATCAC	CUST_3297_PI437012962	PEXP_036600	KGO35872	Ribosomal protein L11, bacterial-type	9.57646	-0.25035	0.000592338	0.00116316	0.000165563
AAGGGGAATTGTAAGGGCTGCAATGAGCCAATTACAGGAAAATCGATATCATCCTCGGAC	CUST_10231_PI437012962	PEXP_101020	KGO38144	Zinc finger, LIM-type	6.48929	0.288803	0.021106	0.0298537	0.00424937
AGTCAAGACTTTTAATGTGGACGGCACCTATCTTTCTACGTTCGAGCCATACTCGAGCTT	CUST_2762_PI437012962	PEXP_050820	KGO42132	Armadillo-like helical	11.1263	-0.56789	1.06e-05	3.44e-05	4.9e-06
TTTTCGTTGAAGATTTCTCGCGCGAGGCTGCTTATGCTCTGCAGTGTATTCATGTTCTCA	CUST_9365_PI437012962	PEXP_029350	KGO43188	Tetratricopeptide-like helical	8.27851	-0.727098	2.77e-07	1.6e-06	2.28e-07
GTTCAAGACTGGGAGTTTGCCTTCAAACCCGTTCAAGGCGAAATAGAAACTTTCGGTTCT	CUST_4589_PI437012962	PEXP_076010	KGO36082	hypothetical protein	8.48635	0.925295	1.71e-06	7.32e-06	1.04e-06
TGAGAGCGAGCCAGAAATACTCAACTCTATCTCTCTGTACCAATCGCTTGCGTCTTTGTT	CUST_4222_PI437012962	PEXP_017890	KGO45909	Transcription factor, fungi	9.1696	-1.35923	2.29e-06	9.32e-06	1.33e-06
TACAATGGCAACCAGTTGAACTTCGAGCCACGGAAGAAACAGGACGATAAGGATAAATAA	CUST_8937_PI437012962	PEXP_002930	KGO37285	Uncharacterized protein	12.7332	-0.19465	0.00432555	0.0069616	0.000990911
TTGTCACGGGCTGAGATTAGACATGAGATGAATGGTGTTCATGTTGTTGAGCAGGTCTAG	CUST_3864_PI437012962	PEXP_026060	KGO42857	hypothetical protein	12.4347	-0.921079	1.36e-07	8.86e-07	1.26e-07
TTGACGGAGGAGGAGATTAAAGAGATTTCTGAGGTTGGAGCGACTTCTCATTTCCGGAAT	CUST_5179_PI437012962	PEXP_079860	KGO37970	Aldo/keto reductase	13.0426	1.64066	1.11e-09	1.68e-08	2.39e-09
ATCTTTCACTATTCCGGAGTCCAGTCATTATCGTCGCATTGACAGCTAGCAGTCTGCAAA	CUST_4511_PI437012962	PEXP_075230	KGO36004	CheY-like superfamily	9.78946	0.193213	0.0343495	0.0465305	0.00662314
TGCCGAGATGAACAATGTCACTTATAATGGTAAATGCTGTGGCAAGACGTCTGGCGCATT	CUST_7185_PI437012962	PEXP_083160	KGO38623	hypothetical protein	12.1583	1.29761	1.69e-06	7.25e-06	1.03e-06
GCAGCCAAGCGTGCTCAAATGGGTATTGTCATGCGGGATCTCGAGAGCGTGACTCTATGA	CUST_9865_PI437012962	PEXP_023670	KGO42496	hypothetical protein	11.168	-0.690801	4.41e-06	1.64e-05	2.33e-06
CACTGCATTGTTGACTGGTTTGAGAGAAAGATGGAGTGCCCTGTTCACAAGCTTTCCTAA	CUST_9531_PI437012962	PEXP_040960	KGO48276	Zinc finger, RING-type	11.1739	-0.428295	0.000177684	0.000396722	5.65e-05
TAATCAAGCGAGCCAATCGACCCAATCTCGGCATCTGTCTTGATACATTCAACATAGCAG	CUST_3040_PI437012962	PEXP_053620	KGO42410	hypothetical protein	7.24043	1.17448	5.95e-09	6.8e-08	9.68e-09
AGTGTGGCATCAACTCGAGAAGGACAAAGCTCTAGCAGAAGCGAAAGAGAAAGAGTACAT	CUST_4965_PI437012962	PEXP_077720	KGO37756	ATPase, AAA-type, core	9.36572	1.77909	1.69e-09	2.37e-08	3.38e-09
[truncated: 5,457 more rows]
